# Supplementary material for: 2-[2-(1,3-Dioxoisoindolin-2-yl)acetamido]­acetic acid
Source: Acta Crystallogr Sect E Struct Rep Online. 2010 Oct 30;66(Pt 11):o2969. doi: 10.1107/S1600536810043047 (PMC3009347; doi:10.1107/S1600536810043047)
Supplement: Supplementary file 1 [file e-66-o2969-sup1.cif]

##############################################################################
###                                                                        ###
###        Electronic paper (Acta Crystallographica Section E)             ###
###                                                                        ###
##############################################################################
#                                                                            #
# This CIF contains the data in a paper accepted for publication in Acta     #
# Crystallographica Section E. It conforms to the requirements of Notes      #
# for Authors for Section E, and has been peer reviewed under the auspices   #
# of the IUCr Commission on Journals.                                        #
#                                                                            #
# Full details of the Crystallographic Information File format               #
# are given in the paper "The Crystallographic Information File (CIF):       #
# a New Standard Archive File for Crystallography" by S. R. Hall, F. H.      #
# Allen and I. D. Brown [Acta Cryst. (1991), A47, 655-685].                  #
#                                                                            #
# The current version of the core CIF dictionary is obtainable from          #
# ftp://ftp.iucr.org/pub/cif_core.dic. The current version number is 2.4.    #
#                                                                            #
# Software is freely available for graphical display of the structure(s) in  #
# this CIF.  For information consult the CIF home page http://www.iucr.org/  #
# cif/home.html                                                              #
#                                                                            #
# This file may be used for bona fide research purposes within the           #
# scientific community so long as proper attribution is given to the journal # 
# article from which it was obtained.                                        #
#                                                                            #
##############################################################################
                                             
data_I
_audit_creation_method     SHELXL-97
_chemical_name_systematic
;
2-[2-(1,3-Dioxoisoindolin-2-yl)acetamido]acetic acid
;
_chemical_name_common     ?
_chemical_formula_moiety     'C12 H10 N2 O5'
_chemical_formula_sum     'C12 H10 N2 O5'
_chemical_formula_iupac     'C12 H10 N2 O5'
_chemical_formula_weight     262.22
_chemical_melting_point     ?
_symmetry_cell_setting     monoclinic
_symmetry_space_group_name_H-M     'P 21/n'
_symmetry_space_group_name_Hall     '-P 2yn'
loop_
    _symmetry_equiv_pos_site_id
    _symmetry_equiv_pos_as_xyz
    1 x,y,z
    2 1/2-x,1/2+y,1/2-z
    3 -x,-y,-z
    4 1/2+x,1/2-y,1/2+z
_cell_length_a     4.8195(5)
_cell_length_b     10.3415(11)
_cell_length_c     22.629(2)
_cell_angle_alpha     90.00
_cell_angle_beta     90.170(10)
_cell_angle_gamma     90.00
_cell_volume     1127.9(2)
_cell_formula_units_Z     4
_cell_measurement_reflns_used     6788
_cell_measurement_theta_min     2.67
_cell_measurement_theta_max     28.28
_cell_measurement_temperature     173(2)
_exptl_crystal_description     block
_exptl_crystal_colour     colorless
_exptl_crystal_size_max     0.34
_exptl_crystal_size_mid     0.24
_exptl_crystal_size_min     0.20
_exptl_crystal_density_diffrn     1.544
_exptl_crystal_density_meas     ?
_exptl_crystal_density_method     'not measured'
_exptl_crystal_F_000     544
_exptl_absorpt_coefficient_mu     0.123
_exptl_absorpt_correction_type     multi-scan
_exptl_absorpt_process_details     '(SADABS; Sheldrick, 1996)'
_exptl_absorpt_correction_T_min     0.9387
_exptl_absorpt_correction_T_max     1.0000
_exptl_special_details     ?
_diffrn_ambient_temperature     173(2)
_diffrn_radiation_type     MoK\a
_diffrn_radiation_wavelength     0.71073
_diffrn_radiation_source     'fine-focus sealed tube'
_diffrn_radiation_monochromator     graphite
_diffrn_measurement_device_type     'Bruker SMART CCD'
_diffrn_measurement_method     '\w and \f scans'
_diffrn_detector_area_resol_mean     ?
_diffrn_reflns_number     6788
_diffrn_reflns_av_R_equivalents     0.0148
_diffrn_reflns_av_sigmaI/netI     0.0170
_diffrn_reflns_theta_min     2.67
_diffrn_reflns_theta_max     28.28
_diffrn_reflns_theta_full     28.28
_diffrn_measured_fraction_theta_max     0.975
_diffrn_measured_fraction_theta_full     0.975
_diffrn_reflns_limit_h_min     -5
_diffrn_reflns_limit_h_max     6
_diffrn_reflns_limit_k_min     -6
_diffrn_reflns_limit_k_max     13
_diffrn_reflns_limit_l_min     -29
_diffrn_reflns_limit_l_max     29
_diffrn_standards_number     ?
_diffrn_standards_interval_count     ?
_diffrn_standards_interval_time     ?
_diffrn_standards_decay_%     ?
_refine_special_details
;
Refinement of <i>F</i>^2^ against ALL reflections. The weighted <i>R</i>-factor
<i>wR</i> and goodness of fit <i>S</i> are based on <i>F</i>^2^, conventional
<i>R</i>-factors <i>R</i> are based on <i>F</i>, with <i>F</i> set to zero for
negative <i>F</i>^2^. The threshold expression of <i>F</i>^2^ >
\s(<i>F</i>^2^) is used only for calculating <i>R</i>-factors(gt) <i>etc</i>.
and is not relevant to the choice of reflections for refinement.
<i>R</i>-factors based on <i>F</i>^2^ are statistically about twice as large
as those based on <i>F</i>, and <i>R</i>- factors based on ALL data will be
even larger.
;
_reflns_number_total     2731
_reflns_number_gt     2533
_reflns_threshold_expression     I>2\s(I)
_refine_ls_structure_factor_coef     Fsqd
_refine_ls_matrix_type     full
_refine_ls_R_factor_all     0.0399
_refine_ls_R_factor_gt     0.0373
_refine_ls_wR_factor_gt     0.0922
_refine_ls_wR_factor_ref     0.0939
_refine_ls_goodness_of_fit_ref     1.073
_refine_ls_restrained_S_all     1.073
_refine_ls_number_reflns     2731
_refine_ls_number_parameters     180
_refine_ls_number_restraints     0
_refine_ls_hydrogen_treatment     mixed
_refine_ls_weighting_scheme     calc
_refine_ls_weighting_details
         'calc w=1/[\s^2^(Fo^2^)+(0.0370P)^2^+0.5790P] where P=(Fo^2^+2Fc^2^)/3'
_atom_sites_solution_hydrogens     geom
_atom_sites_solution_primary     direct
_atom_sites_solution_secondary     difmap
_refine_ls_shift/su_max     0.000
_refine_ls_shift/su_mean     0.000
_refine_diff_density_max     0.329
_refine_diff_density_min     -0.239
_refine_ls_extinction_method     none
_refine_ls_extinction_coef     ?
loop_
    _atom_type_symbol
    _atom_type_description
    _atom_type_scat_dispersion_real
    _atom_type_scat_dispersion_imag
    _atom_type_scat_source
    'C' 'C' 0.0033 0.0016
                         'International Tables Vol C Tables 4.2.6.8 and 6.1.1.4'
    'H' 'H' 0.0000 0.0000
                         'International Tables Vol C Tables 4.2.6.8 and 6.1.1.4'
    'N' 'N' 0.0061 0.0033
                         'International Tables Vol C Tables 4.2.6.8 and 6.1.1.4'
    'O' 'O' 0.0106 0.0060
                         'International Tables Vol C Tables 4.2.6.8 and 6.1.1.4'
_computing_data_collection     'SMART (Bruker, 2007)'
_computing_cell_refinement     'SAINT (Bruker, 2007)'
_computing_data_reduction     'SAINT (Bruker, 2007)'
_computing_structure_solution     'SHELXS97 (Sheldrick, 2008)'
_computing_structure_refinement     'SHELXL97 (Sheldrick, 2008)'
_computing_molecular_graphics
     'SHELXTL (Sheldrick, 2008) and <i>Mercury</i> (Macrae <i>et al.</i>, 2006)'
_computing_publication_material     'SHELXTL (Sheldrick, 2008)'
loop_
    _atom_site_type_symbol
    _atom_site_label
    _atom_site_fract_x
    _atom_site_fract_y
    _atom_site_fract_z
    _atom_site_U_iso_or_equiv
    _atom_site_thermal_displace_type
    _atom_site_calc_flag
    _atom_site_refinement_flags
    _atom_site_occupancy
    O O1 1.42937(19) 0.17860(9) 0.07903(4) 0.0274(3) Uani . . 1.000
    O O2 0.7194(2) 0.46000(10) 0.04263(4) 0.0338(3) Uani . . 1.000
    O O3 1.11056(19) 0.36795(9) 0.23395(4) 0.0250(3) Uani . . 1.000
    O O4 0.8527(2) 0.07998(11) 0.31666(4) 0.0333(3) Uani . . 1.000
    O O5 1.05382(19) 0.04425(9) 0.22876(4) 0.0264(3) Uani . . 1.000
    N N1 1.0744(2) 0.32888(10) 0.07534(4) 0.0205(3) Uani . . 1.000
    N N2 0.8077(2) 0.25359(10) 0.18003(4) 0.0214(3) Uani . . 1.000
    C C1 1.1901(3) 0.10108(14) -0.04587(6) 0.0285(4) Uani . . 1.000
    C C2 1.0418(3) 0.09730(15) -0.09889(6) 0.0336(4) Uani . . 1.000
    C C3 0.8300(3) 0.18476(15) -0.11078(6) 0.0329(4) Uani . . 1.000
    C C4 0.7551(3) 0.27995(14) -0.06977(6) 0.0279(4) Uani . . 1.000
    C C5 0.9028(2) 0.28280(12) -0.01754(5) 0.0223(3) Uani . . 1.000
    C C6 1.1163(2) 0.19590(12) -0.00576(5) 0.0219(3) Uani . . 1.000
    C C7 1.2343(2) 0.22725(12) 0.05335(5) 0.0208(3) Uani . . 1.000
    C C8 0.8738(2) 0.37080(12) 0.03419(5) 0.0223(3) Uani . . 1.000
    C C9 1.1328(2) 0.39863(11) 0.12934(5) 0.0206(3) Uani . . 1.000
    C C10 1.0158(2) 0.33726(11) 0.18492(5) 0.0190(3) Uani . . 1.000
    C C11 0.6866(2) 0.19718(13) 0.23289(6) 0.0245(3) Uani . . 1.000
    C C12 0.8745(2) 0.10203(12) 0.26443(5) 0.0218(3) Uani . . 1.000
    H H1A 1.33480 0.04130 -0.03780 0.0340 Uiso calc R 1.000
    H H2 0.743(4) 0.2331(18) 0.1435(8) 0.037(5) Uiso . . 1.000
    H H2A 1.08690 0.03340 -0.12750 0.0400 Uiso calc R 1.000
    H H3A 0.73430 0.17980 -0.14740 0.0390 Uiso calc R 1.000
    H H4A 0.60970 0.33960 -0.07750 0.0340 Uiso calc R 1.000
    H H5 1.159(4) -0.018(2) 0.2480(8) 0.043(5) Uiso . . 1.000
    H H9A 1.05660 0.48720 0.12570 0.0250 Uiso calc R 1.000
    H H9B 1.33640 0.40630 0.13380 0.0250 Uiso calc R 1.000
    H H11A 0.51250 0.15240 0.22190 0.0290 Uiso calc R 1.000
    H H11B 0.63790 0.26770 0.26060 0.0290 Uiso calc R 1.000
loop_
    _atom_site_aniso_label
    _atom_site_aniso_U_11
    _atom_site_aniso_U_22
    _atom_site_aniso_U_33
    _atom_site_aniso_U_12
    _atom_site_aniso_U_13
    _atom_site_aniso_U_23
    O1 0.0269(4) 0.0280(5) 0.0271(5) 0.0052(4) -0.0068(4) -0.0024(4)
    O2 0.0349(5) 0.0362(5) 0.0302(5) 0.0138(4) -0.0064(4) -0.0023(4)
    O3 0.0277(4) 0.0293(5) 0.0180(4) -0.0050(4) -0.0041(3) 0.0004(3)
    O4 0.0375(5) 0.0401(6) 0.0224(4) 0.0032(4) 0.0029(4) 0.0082(4)
    O5 0.0292(5) 0.0281(5) 0.0218(4) 0.0061(4) -0.0019(3) 0.0023(4)
    N1 0.0219(5) 0.0227(5) 0.0168(4) 0.0014(4) -0.0018(4) -0.0003(4)
    N2 0.0225(5) 0.0223(5) 0.0195(5) -0.0013(4) -0.0043(4) 0.0029(4)
    C1 0.0313(6) 0.0291(7) 0.0251(6) -0.0009(5) 0.0007(5) -0.0051(5)
    C2 0.0411(7) 0.0366(7) 0.0232(6) -0.0061(6) 0.0011(5) -0.0094(5)
    C3 0.0370(7) 0.0434(8) 0.0183(6) -0.0096(6) -0.0047(5) -0.0007(5)
    C4 0.0281(6) 0.0352(7) 0.0205(6) -0.0041(5) -0.0039(5) 0.0045(5)
    C5 0.0235(5) 0.0254(6) 0.0181(5) -0.0028(5) 0.0002(4) 0.0020(4)
    C6 0.0227(5) 0.0243(6) 0.0187(5) -0.0036(4) -0.0009(4) 0.0002(4)
    C7 0.0219(5) 0.0209(5) 0.0197(5) -0.0021(4) 0.0001(4) -0.0003(4)
    C8 0.0225(5) 0.0260(6) 0.0185(5) 0.0000(4) -0.0014(4) 0.0033(4)
    C9 0.0235(5) 0.0210(5) 0.0173(5) -0.0016(4) -0.0013(4) -0.0008(4)
    C10 0.0201(5) 0.0186(5) 0.0182(5) 0.0028(4) -0.0020(4) 0.0003(4)
    C11 0.0200(5) 0.0275(6) 0.0259(6) -0.0005(5) 0.0012(4) 0.0054(5)
    C12 0.0207(5) 0.0219(6) 0.0228(6) -0.0051(4) -0.0021(4) 0.0021(4)
_geom_special_details
;
 Bond distances, angles etc. have been calculated using the
 rounded fractional coordinates. All su's are estimated
 from the variances of the (full) variance-covariance matrix.
 The cell esds are taken into account in the estimation of
 distances, angles and torsion angles
;
loop_
    _geom_bond_atom_site_label_1
    _geom_bond_atom_site_label_2
    _geom_bond_site_symmetry_1
    _geom_bond_site_symmetry_2
    _geom_bond_distance
    _geom_bond_publ_flag
    O1 C7 . . 1.2130(14) no
    O2 C8 . . 1.2008(15) no
    O3 C10 . . 1.2399(14) no
    O4 C12 . . 1.2086(15) no
    O5 C12 . . 1.3265(14) no
    O5 H5 . . 0.93(2) no
    N1 C8 . . 1.4087(14) no
    N1 C9 . . 1.4459(15) no
    N1 C7 . . 1.3959(15) no
    N2 C10 . . 1.3290(14) no
    N2 C11 . . 1.4546(16) no
    N2 H2 . . 0.908(18) no
    C1 C2 . . 1.395(2) no
    C1 C6 . . 1.3834(18) no
    C2 C3 . . 1.390(2) no
    C3 C4 . . 1.401(2) no
    C4 C5 . . 1.3782(18) no
    C5 C8 . . 1.4896(17) no
    C5 C6 . . 1.3913(16) no
    C6 C7 . . 1.4877(16) no
    C9 C10 . . 1.5188(16) no
    C11 C12 . . 1.5146(17) no
    C1 H1A . . 0.9500 no
    C2 H2A . . 0.9500 no
    C3 H3A . . 0.9500 no
    C4 H4A . . 0.9500 no
    C9 H9A . . 0.9900 no
    C9 H9B . . 0.9900 no
    C11 H11A . . 0.9900 no
    C11 H11B . . 0.9900 no
loop_
    _geom_angle_atom_site_label_1
    _geom_angle_atom_site_label_2
    _geom_angle_atom_site_label_3
    _geom_angle_site_symmetry_1
    _geom_angle_site_symmetry_2
    _geom_angle_site_symmetry_3
    _geom_angle
    _geom_angle_publ_flag
    C12 O5 H5 . . . 112.5(11) no
    C7 N1 C9 . . . 124.79(9) no
    C8 N1 C9 . . . 122.45(10) no
    C7 N1 C8 . . . 112.00(9) no
    C10 N2 C11 . . . 119.81(10) no
    C10 N2 H2 . . . 119.0(12) no
    C11 N2 H2 . . . 121.2(12) no
    C2 C1 C6 . . . 116.87(13) no
    C1 C2 C3 . . . 121.49(13) no
    C2 C3 C4 . . . 121.31(13) no
    C3 C4 C5 . . . 116.72(13) no
    C4 C5 C8 . . . 129.61(11) no
    C4 C5 C6 . . . 122.03(11) no
    C6 C5 C8 . . . 108.37(9) no
    C1 C6 C5 . . . 121.57(11) no
    C1 C6 C7 . . . 130.24(11) no
    C5 C6 C7 . . . 108.18(10) no
    N1 C7 C6 . . . 105.94(9) no
    O1 C7 C6 . . . 129.35(11) no
    O1 C7 N1 . . . 124.71(11) no
    O2 C8 N1 . . . 123.76(11) no
    O2 C8 C5 . . . 130.84(10) no
    N1 C8 C5 . . . 105.41(9) no
    N1 C9 C10 . . . 114.81(9) no
    N2 C10 C9 . . . 119.02(10) no
    O3 C10 N2 . . . 121.14(10) no
    O3 C10 C9 . . . 119.83(10) no
    N2 C11 C12 . . . 114.03(9) no
    O4 C12 O5 . . . 124.66(11) no
    O4 C12 C11 . . . 121.99(11) no
    O5 C12 C11 . . . 113.31(10) no
    C2 C1 H1A . . . 121.00 no
    C6 C1 H1A . . . 122.00 no
    C1 C2 H2A . . . 119.00 no
    C3 C2 H2A . . . 119.00 no
    C2 C3 H3A . . . 119.00 no
    C4 C3 H3A . . . 119.00 no
    C3 C4 H4A . . . 122.00 no
    C5 C4 H4A . . . 122.00 no
    N1 C9 H9A . . . 109.00 no
    N1 C9 H9B . . . 108.00 no
    C10 C9 H9A . . . 108.00 no
    C10 C9 H9B . . . 109.00 no
    H9A C9 H9B . . . 108.00 no
    N2 C11 H11A . . . 109.00 no
    N2 C11 H11B . . . 109.00 no
    C12 C11 H11A . . . 109.00 no
    C12 C11 H11B . . . 109.00 no
    H11A C11 H11B . . . 108.00 no
loop_
    _geom_torsion_atom_site_label_1
    _geom_torsion_atom_site_label_2
    _geom_torsion_atom_site_label_3
    _geom_torsion_atom_site_label_4
    _geom_torsion_site_symmetry_1
    _geom_torsion_site_symmetry_2
    _geom_torsion_site_symmetry_3
    _geom_torsion_site_symmetry_4
    _geom_torsion
    _geom_torsion_publ_flag
    C9 N1 C7 C6 . . . . -173.65(10) no
    C7 N1 C8 O2 . . . . -177.27(11) no
    C9 N1 C8 O2 . . . . -6.78(17) no
    C7 N1 C8 C5 . . . . 2.75(12) no
    C8 N1 C7 O1 . . . . 176.11(11) no
    C9 N1 C7 O1 . . . . 5.88(18) no
    C8 N1 C7 C6 . . . . -3.42(12) no
    C8 N1 C9 C10 . . . . 104.76(12) no
    C9 N1 C8 C5 . . . . 173.24(9) no
    C7 N1 C9 C10 . . . . -85.99(12) no
    C11 N2 C10 O3 . . . . 0.39(17) no
    C11 N2 C10 C9 . . . . -177.90(10) no
    C10 N2 C11 C12 . . . . -70.18(14) no
    C2 C1 C6 C7 . . . . -178.78(12) no
    C2 C1 C6 C5 . . . . 0.48(19) no
    C6 C1 C2 C3 . . . . 0.0(2) no
    C1 C2 C3 C4 . . . . -0.5(2) no
    C2 C3 C4 C5 . . . . 0.4(2) no
    C3 C4 C5 C8 . . . . -179.94(13) no
    C3 C4 C5 C6 . . . . 0.06(19) no
    C4 C5 C6 C1 . . . . -0.53(19) no
    C6 C5 C8 N1 . . . . -0.90(12) no
    C8 C5 C6 C7 . . . . -1.12(12) no
    C4 C5 C6 C7 . . . . 178.88(11) no
    C8 C5 C6 C1 . . . . 179.47(11) no
    C6 C5 C8 O2 . . . . 179.13(12) no
    C4 C5 C8 O2 . . . . -0.9(2) no
    C4 C5 C8 N1 . . . . 179.11(12) no
    C1 C6 C7 O1 . . . . 2.6(2) no
    C5 C6 C7 O1 . . . . -176.76(12) no
    C5 C6 C7 N1 . . . . 2.74(12) no
    C1 C6 C7 N1 . . . . -177.93(12) no
    N1 C9 C10 O3 . . . . 161.21(10) no
    N1 C9 C10 N2 . . . . -20.48(14) no
    N2 C11 C12 O4 . . . . 154.71(12) no
    N2 C11 C12 O5 . . . . -27.42(14) no
loop_
    _geom_hbond_atom_site_label_D
    _geom_hbond_atom_site_label_H
    _geom_hbond_atom_site_label_A
    _geom_hbond_site_symmetry_A
    _geom_hbond_distance_DH
    _geom_hbond_distance_HA
    _geom_hbond_distance_DA
    _geom_hbond_angle_DHA
    _geom_hbond_publ_flag
    N2 H2 O1 1_455 0.908(18) 2.172(19) 3.0208(13) 155.3(17) yes
    O5 H5 O3 2_745 0.93(2) 1.67(2) 2.5777(13) 165.4(17) yes
    C2 H2A O5 3_755 0.95 2.52 3.3142(17) 141 yes
    C9 H9A O4 2_655 0.99 2.56 3.2407(15) 126 yes
    C9 H9B O4 2_755 0.99 2.59 3.3378(15) 132 yes
    C11 H11A O5 1_455 0.99 2.48 3.4364(14) 162 yes
data_global
_journal_date_recd_electronic     2010-10-12
_journal_date_accepted     2010-10-22
_journal_name_full     'Acta Crystallographica, Section E'
_journal_year     2010
_journal_volume     66
_journal_issue     11
_journal_page_first     o2969
_journal_page_last     o2969
_journal_paper_category     QO
_journal_coeditor_code     SU2220
_publ_contact_author_name     'Moazzam H. Bhatti'
_publ_contact_author_address
;
Department of Chemistry,
Allama Iqbal Open University,
Islamabad, Pakistan
;
_publ_contact_author_email     'moazzamhussain_b@yahoo.com,rwywong@hkbu.edu.hk'
_publ_contact_author_fax       92519250081
_publ_contact_author_phone       92519057262
_publ_section_title
;
2-[2-(1,3-Dioxoisoindolin-2-yl)acetamido]acetic acid
;
loop_
    _publ_author_name
    _publ_author_footnote
    _publ_author_address
    'Bhatti, Moazzam H.' .
;
Department of Chemistry,
Allama Iqbal Open University,
Islamabad, Pakistan
;
    'Yunus, Uzma' .
;
Department of Chemistry,
Allama Iqbal Open University,
Islamabad, Pakistan
;
    'Imtiaz-ud-Din' .
;
Department of Chemistry,
Allama Iqbal Open University,
Islamabad, Pakistan
;
    'Shams-ul-Islam, S.' .
;
Department of Chemistry,
Allama Iqbal Open University,
Islamabad, Pakistan
;
    'Wai-Yeung, Wong' .
;
Department of Chemistry
Hong Kong Baptist University
Waterloo Road, Kowloon Tong
Hong Kong
;
