# Supplementary material for: 2-[2-(1,3-Dioxoisoindolin-2-yl)acetamido]­acetic acid
Source: Acta Crystallogr Sect E Struct Rep Online. 2010 Oct 30;66(Pt 11):o2969. doi: 10.1107/S1600536810043047 (PMC3009347; doi:10.1107/S1600536810043047)
Supplement: Supplementary file 2 [file e-66-o2969-Isup2.hkl]

# 
# h,k,l, Fc-squared, Fo-squared, sigma(Fo-squared) and status flag 
# 
data_I
_shelx_title ' wy1975wc in P2(1)/n' 
_shelx_refln_list_code          4 
_shelx_F_calc_maximum      103.78 
_exptl_crystal_F_000       544.00 
_reflns_d_resolution_high  0.7494 
 
loop_ 
 _symmetry_equiv_pos_as_xyz 
 'x, y, z' 
 '-x+1/2, y+1/2, -z+1/2' 
 '-x, -y, -z' 
 'x-1/2, -y-1/2, z-1/2' 
 
_cell_length_a     4.8195 
_cell_length_b    10.3415 
_cell_length_c    22.6294 
_cell_angle_alpha  90.000 
_cell_angle_beta   90.170 
_cell_angle_gamma  90.000 
 
_shelx_F_squared_multiplier     1.000 
 
loop_ 
 _refln_index_h 
 _refln_index_k 
 _refln_index_l 
 _refln_F_squared_calc 
 _refln_F_squared_meas 
 _refln_F_squared_sigma 
 _refln_observed_status 
   2   0   0      348.69      321.06      8.67 o 
   4   0   0      406.73      396.10      8.15 o 
   6   0   0       30.78       32.33      1.84 o 
   1   1   0      211.58      211.85      2.48 o 
   2   1   0       12.88       17.42      0.39 o 
   3   1   0      143.05      158.18      2.01 o 
   4   1   0       28.39       30.36      0.93 o 
   5   1   0       97.16       99.99      2.37 o 
   6   1   0       22.72       21.42      1.12 o 
   0   2   0     6282.18     5504.39    107.24 o 
   1   2   0       85.62       86.87      1.16 o 
   2   2   0      354.20      358.87      5.19 o 
   3   2   0      126.77      125.01      1.66 o 
   4   2   0        0.84        0.79      0.30 o 
   5   2   0      221.23      210.43      3.53 o 
   6   2   0       18.82       18.23      1.31 o 
   1   3   0     6370.63     6140.63     52.23 o 
   2   3   0      378.92      452.25      4.01 o 
   3   3   0       44.83       54.80      1.15 o 
   4   3   0       34.99       40.09      0.82 o 
   5   3   0       18.69       22.67      0.85 o 
   6   3   0      111.24      110.00      2.42 o 
   0   4   0      776.66      804.03     16.03 o 
   1   4   0        0.06        0.37      0.12 o 
   2   4   0     1221.23     1247.92     10.77 o 
   3   4   0      105.69      105.30      1.38 o 
   4   4   0      703.18      735.72     14.01 o 
   5   4   0       51.61       52.78      1.26 o 
   6   4   0       30.95       24.97      1.12 o 
   1   5   0      827.15      851.12      7.39 o 
   2   5   0       68.97       73.78      0.88 o 
   3   5   0        9.05        7.48      0.41 o 
   4   5   0        5.70        4.40      0.42 o 
   5   5   0       23.83       18.61      0.76 o 
   0   6   0      111.91      102.77      2.63 o 
   1   6   0     1192.79     1265.88     12.39 o 
   2   6   0      811.02      839.61      8.39 o 
   3   6   0      167.84      175.61      2.09 o 
   4   6   0        8.59        6.33      0.42 o 
   5   6   0       97.92      100.03      2.32 o 
   1   7   0      791.37      803.42      9.51 o 
   2   7   0      149.87      125.32      1.93 o 
   3   7   0       40.59       36.40      1.12 o 
   4   7   0        0.82        0.79      0.56 o 
   5   7   0       10.61       10.25      1.31 o 
   0   8   0      145.65      129.84      3.42 o 
   1   8   0        0.69        1.50      0.38 o 
   2   8   0       97.73       95.04      2.04 o 
   3   8   0       11.44       10.40      0.74 o 
   4   8   0        2.37        1.45      0.66 o 
   5   8   0       85.57       87.79      3.42 o 
   1   9   0       17.09       20.34      0.76 o 
   2   9   0        0.95        1.18      0.56 o 
   3   9   0       99.57       95.33      2.23 o 
   4   9   0       57.92       59.31      1.76 o 
   0  10   0       76.65       74.12      2.63 o 
   1  10   0      343.87      340.38      4.55 o 
   2  10   0       12.11       13.31      0.93 o 
   3  10   0       31.05       36.88      1.38 o 
   4  10   0      102.26      108.16      2.60 o 
   1  11   0        2.72        5.25      0.80 o 
   2  11   0       30.03       33.78      1.30 o 
   3  11   0       93.13       93.57      2.42 o 
   0  12   0        2.77        2.63      1.05 o 
   1  12   0       88.00       79.94      1.67 o 
   2  12   0       27.83       28.52      1.30 o 
   3  12   0        7.12        6.83      1.31 o 
   1  13   0       28.75       27.87      1.30 o 
   2  13   0        2.74        3.68      1.05 o 
  -5   0   1      104.70      101.98      3.15 o 
  -3   0   1      209.12      197.92      4.21 o 
  -1   0   1     5025.39     4474.50     82.53 o 
   1   0   1     9108.08     7864.63    105.97 o 
   3   0   1     2017.85     2168.98     29.15 o 
   5   0   1      430.21      423.70      8.94 o 
  -6   1   1       73.30       75.69      1.97 o 
  -5   1   1      132.47      131.16      2.60 o 
  -4   1   1       26.85       26.85      1.05 o 
  -3   1   1      836.67      839.34      9.49 o 
  -2   1   1      523.65      565.96      6.36 o 
  -1   1   1     1252.21     1193.47     11.41 o 
   1   1   1     1781.84     1735.53     18.98 o 
   2   1   1     2882.85     2945.55     27.97 o 
   3   1   1      288.80      300.54      3.41 o 
   4   1   1        8.60       10.25      0.63 o 
   5   1   1        3.59        3.96      0.56 o 
   6   1   1       31.15       33.39      1.30 o 
  -6   2   1        8.02        9.87      0.82 o 
  -5   2   1        9.39        9.60      0.74 o 
  -4   2   1       42.64       42.19      0.79 o 
  -3   2   1      407.95      423.91      4.33 o 
  -2   2   1      209.82      230.51      2.37 o 
  -1   2   1      802.29      889.55      8.70 o 
   0   2   1      438.46      411.76      5.76 o 
   1   2   1      480.95      483.61      5.55 o 
   3   2   1      517.35      583.29      6.01 o 
   4   2   1       61.38       66.23      1.26 o 
   5   2   1        0.16       -0.37      0.37 o 
   6   2   1       24.70       23.68      1.12 o 
  -6   3   1        5.00        6.57      0.74 o 
  -5   3   1       77.90       80.83      1.56 o 
  -4   3   1      255.50      250.57      2.85 o 
  -3   3   1      433.33      433.59      4.46 o 
  -2   3   1     1901.04     2072.72     17.77 o 
  -1   3   1      490.63      516.70      4.53 o 
   0   3   1      247.98      272.31      3.90 o 
   1   3   1     5135.35     4984.40     42.44 o 
   2   3   1       37.24       47.90      0.66 o 
   4   3   1      695.98      716.45      8.38 o 
   5   3   1      225.17      219.88      3.13 o 
   6   3   1        0.05       -0.39      0.56 o 
  -6   4   1       16.74       17.74      1.12 o 
  -5   4   1        5.93        5.93      1.09 o 
  -4   4   1      241.16      247.09      3.30 o 
  -3   4   1        0.04       -0.26      0.26 o 
  -2   4   1       89.17      109.19      1.12 o 
  -1   4   1      637.37      670.28      5.87 o 
   0   4   1      535.78      559.59      7.99 o 
   1   4   1        2.49        7.86      0.39 o 
   2   4   1      815.70      790.52      6.92 o 
   3   4   1       15.56       20.18      0.55 o 
   4   4   1       22.35       22.29      0.76 o 
   5   4   1       10.74        6.54      0.54 o 
   6   4   1       58.54       61.74      2.50 o 
  -5   5   1      128.04      127.73      2.11 o 
  -4   5   1      646.40      609.24      6.26 o 
  -3   5   1        6.73        8.83      0.87 o 
  -2   5   1      979.03      951.60      8.33 o 
  -1   5   1      347.90      369.90      3.35 o 
   0   5   1      113.03      105.00      1.86 o 
   1   5   1      165.44      192.58      1.81 o 
   2   5   1     1147.25     1179.24     10.21 o 
   3   5   1       48.88       41.76      1.87 o 
   4   5   1        9.51       11.12      0.53 o 
   5   5   1        9.16        8.48      0.61 o 
  -5   6   1       20.21       19.56      1.01 o 
  -4   6   1       38.94       37.18      0.82 o 
  -3   6   1      198.68      200.96      2.35 o 
  -2   6   1       83.50       84.61      1.01 o 
  -1   6   1      565.34      567.16      5.69 o 
   0   6   1     1497.73     1528.12     21.37 o 
   1   6   1      830.54      778.38      7.70 o 
   2   6   1       45.34       51.14      0.80 o 
   3   6   1      125.19      131.63      1.67 o 
   4   6   1       17.01       13.34      0.53 o 
   5   6   1        3.52        4.73      1.05 o 
  -5   7   1        1.89        3.68      0.79 o 
  -4   7   1        3.95        4.64      0.63 o 
  -3   7   1       59.03       73.01      2.23 o 
  -2   7   1       50.68       54.20      1.16 o 
  -1   7   1       28.06       35.93      0.91 o 
   0   7   1       82.28       97.78      1.86 o 
   1   7   1      183.53      171.54      3.06 o 
   2   7   1        0.68        0.74      0.44 o 
   3   7   1     2078.30     1958.18     32.72 o 
   4   7   1        1.14        1.05      0.56 o 
   5   7   1       28.60       26.28      1.58 o 
  -5   8   1        0.05        1.45      0.92 o 
  -4   8   1       10.21       10.78      0.82 o 
  -3   8   1       72.49       66.76      1.67 o 
  -2   8   1      692.97      654.24     11.04 o 
  -1   8   1       27.82       28.94      0.85 o 
   0   8   1      174.89      191.54      3.25 o 
   1   8   1       45.92       49.07      1.06 o 
   2   8   1      156.91      169.01      3.16 o 
   3   8   1       13.37       14.21      0.93 o 
   4   8   1        0.91        0.92      0.56 o 
   5   8   1       60.68       71.49      2.89 o 
  -4   9   1       69.15       63.08      1.86 o 
  -3   9   1       19.63       19.89      1.01 o 
  -2   9   1      102.87       96.46      2.23 o 
  -1   9   1      696.18      699.47      8.50 o 
   0   9   1        0.09        0.92      0.66 o 
   1   9   1       13.80       16.68      0.84 o 
   2   9   1       24.19       21.18      0.93 o 
   3   9   1       85.72       77.63      3.15 o 
   4   9   1      117.64      117.13      2.69 o 
  -4  10   1        4.90        5.15      1.18 o 
  -3  10   1      234.36      251.74      4.55 o 
  -2  10   1       95.92       88.34      2.13 o 
  -1  10   1        4.90        5.26      0.54 o 
   0  10   1        6.76        5.46      0.63 o 
   1  10   1       84.72       76.01      1.52 o 
   2  10   1      234.73      221.21      3.99 o 
   3  10   1        3.68        4.44      0.74 o 
   4  10   1      165.28      169.01      3.53 o 
  -3  11   1        3.22        5.68      0.74 o 
  -2  11   1       74.45       71.11      1.86 o 
  -1  11   1       12.70       12.18      0.76 o 
   0  11   1      191.15      199.94      3.72 o 
   1  11   1       30.18       29.99      0.95 o 
   2  11   1       31.89       32.21      1.30 o 
   3  11   1        0.04        0.39      0.56 o 
  -3  12   1        0.12        1.05      1.05 o 
  -2  12   1       24.50       26.97      1.30 o 
  -1  12   1       32.37       34.00      1.06 o 
   0  12   1        0.27       -0.08      0.63 o 
   1  12   1        7.82        9.53      0.93 o 
   2  12   1        3.90        2.50      0.74 o 
   3  12   1       11.17       12.35      1.58 o 
  -2  13   1       49.15       52.57      2.63 o 
  -1  13   1       33.20       34.17      1.49 o 
   0  13   1       19.41       19.74      1.12 o 
   1  13   1       98.15       95.69      2.42 o 
   2  13   1        7.74        7.36      1.31 o 
  -6   0   2      286.64      284.92      6.83 o 
  -4   0   2        2.98        1.31      0.53 o 
   2   0   2     3027.88     2990.04     33.18 o 
   4   0   2      145.45      126.16      3.15 o 
   6   0   2      103.90      100.67      3.42 o 
  -6   1   2       11.51       12.49      0.93 o 
  -5   1   2       80.34       84.18      2.37 o 
  -4   1   2      128.65      149.29      2.60 o 
  -3   1   2      154.90      155.97      2.57 o 
  -2   1   2      710.29      754.02      9.43 o 
  -1   1   2      300.29      261.05      2.59 o 
   0   1   2     2341.97     2076.96     40.74 o 
   1   1   2     1032.29     1033.93     10.85 o 
   2   1   2       36.79       53.98      0.75 o 
   3   1   2        6.88       10.50      0.42 o 
   4   1   2      129.16      141.27      2.50 o 
   5   1   2      162.79      175.35      3.16 o 
   6   1   2        2.71        1.31      0.56 o 
  -6   2   2      119.57      117.34      3.68 o 
  -5   2   2      187.28      183.86      3.42 o 
  -4   2   2       61.83       69.66      1.08 o 
  -2   2   2      310.06      357.44      3.64 o 
   0   2   2     2270.85     2160.16     29.74 o 
   2   2   2     1641.94     1679.01     16.04 o 
   3   2   2      779.08      802.57      7.87 o 
   4   2   2      148.74      148.77      2.17 o 
   5   2   2       38.92       36.52      1.20 o 
   6   2   2      157.19      149.03      2.97 o 
  -6   3   2        6.04        3.70      0.74 o 
  -5   3   2        8.80        9.61      0.74 o 
  -4   3   2       36.65       39.61      0.91 o 
  -3   3   2        1.87        2.64      0.26 o 
  -2   3   2       59.26       64.43      0.75 o 
  -1   3   2      172.21      158.47      1.50 o 
   0   3   2      435.22      402.52     12.35 o 
   1   3   2      735.91      711.64      6.19 o 
   2   3   2       91.37       83.57      1.26 o 
   3   3   2        3.57        0.79      0.26 o 
   4   3   2      188.28      181.22      2.52 o 
   5   3   2      147.41      144.06      2.32 o 
   6   3   2        7.75        7.33      1.84 o 
  -6   4   2        8.57        7.76      0.74 o 
  -5   4   2       63.58       63.63      1.37 o 
  -4   4   2        1.42        0.72      0.26 o 
  -3   4   2      406.82      412.36      4.23 o 
  -2   4   2      181.29      209.80      3.20 o 
  -1   4   2      892.60      986.93      8.57 o 
   0   4   2      509.87      543.04      8.81 o 
   1   4   2      277.22      248.68      2.27 o 
   2   4   2       12.64       11.91      0.30 o 
   3   4   2       59.89       66.22      0.98 o 
   4   4   2       21.22       12.32      0.72 o 
   5   4   2       23.70       22.05      0.80 o 
   6   4   2      103.66      101.23      2.32 o 
  -5   5   2       12.51       15.86      0.76 o 
  -4   5   2      337.43      325.82      4.55 o 
  -3   5   2      195.42      185.55      3.16 o 
  -2   5   2     1576.57     1560.08     13.45 o 
  -1   5   2       90.06       90.98      0.94 o 
   0   5   2      125.41      130.51      2.23 o 
   1   5   2      215.21      252.60      2.34 o 
   2   5   2       48.32       61.16      0.76 o 
   3   5   2      283.87      284.36      4.64 o 
   4   5   2       55.84       44.61      0.88 o 
   5   5   2        3.70        2.91      0.46 o 
  -5   6   2       26.22       22.43      1.58 o 
  -4   6   2      212.21      196.41      2.88 o 
  -3   6   2      272.16      270.37      3.04 o 
  -2   6   2        0.95        1.21      0.19 o 
  -1   6   2        1.51        3.72      0.20 o 
   0   6   2      188.36      188.14      6.31 o 
   1   6   2      421.81      457.33      4.68 o 
   2   6   2       13.12       13.62      0.54 o 
   3   6   2      562.71      569.96      8.27 o 
   4   6   2      156.22      151.73      2.60 o 
   5   6   2       13.35        9.22      0.92 o 
  -5   7   2       40.52       40.48      2.10 o 
  -4   7   2       14.07       14.46      1.31 o 
  -3   7   2       22.72       21.34      1.05 o 
  -2   7   2      771.40      773.73      9.25 o 
  -1   7   2       52.62       46.43      1.07 o 
   0   7   2      262.28      278.65      8.81 o 
   1   7   2      216.06      210.71      2.83 o 
   2   7   2       94.02       95.94      2.04 o 
   3   7   2       56.69       51.25      1.49 o 
   4   7   2      119.62      103.62      2.32 o 
   5   7   2       34.28       37.59      2.10 o 
  -5   8   2        6.58        5.13      0.74 o 
  -4   8   2      200.09      200.08      3.81 o 
  -3   8   2        0.30        1.84      0.56 o 
  -2   8   2      110.65       97.80      1.85 o 
  -1   8   2      311.53      302.31      3.95 o 
   0   8   2       85.08       83.88      3.68 o 
   1   8   2      272.50      295.08      3.89 o 
   2   8   2       35.60       32.60      1.12 o 
   3   8   2      262.57      248.65      4.36 o 
   4   8   2        0.47        1.84      0.92 o 
   5   8   2        0.15        1.31      0.79 o 
  -4   9   2       84.14       79.77      2.37 o 
  -3   9   2        0.03       -0.56      0.56 o 
  -2   9   2       30.18       35.30      1.20 o 
  -1   9   2       41.93       40.30      1.06 o 
   0   9   2      304.16      322.71      5.20 o 
   1   9   2      142.16      146.76      2.27 o 
   2   9   2      448.92      427.99      6.78 o 
   3   9   2       15.27       13.08      0.93 o 
   4   9   2       51.37       47.84      1.67 o 
  -4  10   2       20.43       24.35      1.30 o 
  -3  10   2        1.27        1.05      0.56 o 
  -2  10   2      127.54      118.16      2.60 o 
  -1  10   2        1.01        4.05      0.54 o 
   0  10   2      105.71      106.59      2.23 o 
   1  10   2      578.59      580.90      7.28 o 
   2  10   2       20.42       17.86      1.45 o 
   3  10   2        0.24       -0.13      0.66 o 
   4  10   2       55.57       65.82      1.97 o 
  -3  11   2        4.84        2.10      0.74 o 
  -2  11   2        0.95        0.26      0.56 o 
  -1  11   2        2.85        2.57      0.46 o 
   0  11   2       61.79       64.16      1.67 o 
   1  11   2       30.34       28.02      0.95 o 
   2  11   2       33.96       30.75      1.30 o 
   3  11   2        2.26        1.43      1.05 o 
  -3  12   2        2.13        1.05      0.79 o 
  -2  12   2       30.85       33.11      1.71 o 
  -1  12   2      128.76      124.66      2.22 o 
   0  12   2       27.93       29.04      1.30 o 
   1  12   2       34.21       35.11      1.38 o 
   2  12   2       25.69       31.15      1.30 o 
   3  12   2       42.04       48.10      2.37 o 
  -2  13   2      109.84      114.86      3.94 o 
  -1  13   2        1.73        1.58      0.79 o 
   0  13   2       36.93       37.72      1.49 o 
   1  13   2        0.01       -0.04      0.63 o 
   2  13   2      181.67      178.99      5.26 o 
  -5   0   3      237.70      248.65      5.78 o 
  -3   0   3      472.53      567.21     11.04 o 
  -1   0   3     2731.89     2672.03     49.15 o 
   1   0   3     2786.37     2514.70     48.63 o 
   3   0   3      270.73      291.50      4.27 o 
   5   0   3      171.22      167.43      4.21 o 
  -6   1   3       52.82       55.59      1.67 o 
  -5   1   3        8.13        7.81      0.74 o 
  -4   1   3      329.30      320.23      5.26 o 
  -3   1   3      553.14      614.28     22.34 o 
  -2   1   3      128.34      139.18      2.20 o 
  -1   1   3     3416.28     3266.61     38.32 o 
   0   1   3      429.69      415.82      5.75 o 
   1   1   3      881.95      992.32      9.51 o 
   2   1   3      196.48      198.98      2.13 o 
   3   1   3      408.03      414.07      4.40 o 
   4   1   3        2.91        4.39      0.46 o 
   5   1   3        8.72        7.11      0.74 o 
   6   1   3      283.27      280.87      6.57 o 
  -6   2   3        0.77        0.39      0.56 o 
  -5   2   3       30.17       36.43      1.20 o 
  -4   2   3       36.22       38.24      1.82 o 
  -3   2   3        0.98        0.13      0.21 o 
  -2   2   3       42.06       54.84      0.75 o 
  -1   2   3    10119.94     9283.66    102.51 o 
   0   2   3     6402.30     5455.85    142.53 o 
   1   2   3     4754.68     4407.49     48.79 o 
   2   2   3      472.68      546.22      5.41 o 
   3   2   3       42.01       38.57      0.89 o 
   4   2   3       83.64       88.32      1.52 o 
   5   2   3      620.15      631.67      9.11 o 
   6   2   3      131.57      133.02      2.79 o 
  -6   3   3       12.94       12.22      0.93 o 
  -5   3   3       89.11       87.66      1.86 o 
  -4   3   3        0.13        0.86      0.36 o 
  -3   3   3      125.08      118.40      1.48 o 
  -2   3   3       83.28       60.33      0.75 o 
  -1   3   3      636.22      711.73      6.22 o 
   0   3   3      598.33      588.31      6.56 o 
   1   3   3    10769.76    10058.40    102.84 o 
   2   3   3        7.12       13.64      0.39 o 
   3   3   3        0.86        2.68      0.28 o 
   4   3   3      192.30      194.96      2.67 o 
   5   3   3        7.65        6.59      0.61 o 
   6   3   3       25.52       23.58      2.10 o 
  -6   4   3       16.06       16.67      1.01 o 
  -5   4   3        7.01        7.69      0.70 o 
  -4   4   3        5.46        6.61      0.53 o 
  -3   4   3       41.17       41.05      0.75 o 
  -2   4   3      572.62      637.27      6.33 o 
  -1   4   3      302.15      336.60      3.02 o 
   0   4   3     4557.26     4305.73     63.12 o 
   1   4   3      364.57      378.91      4.41 o 
   2   4   3     1398.20     1465.39     19.68 o 
   3   4   3      525.88      548.59      5.57 o 
   4   4   3       49.18       41.97      1.13 o 
   5   4   3       72.90       68.40      1.41 o 
   6   4   3       68.89       70.45      1.86 o 
  -5   5   3        0.05       -0.30      0.34 o 
  -4   5   3        3.85        4.88      0.46 o 
  -3   5   3        7.06        5.23      0.39 o 
  -2   5   3       98.21      103.17      1.14 o 
  -1   5   3       54.64       55.70      0.65 o 
   0   5   3      934.08      902.28     22.44 o 
   1   5   3      136.40      140.52      1.40 o 
   2   5   3     1410.73     1365.06     19.31 o 
   3   5   3       23.77       19.73      0.55 o 
   4   5   3      260.11      233.14      5.78 o 
   5   5   3        8.42        6.16      0.49 o 
  -5   6   3       15.94       17.27      0.93 o 
  -4   6   3       17.22       16.73      0.55 o 
  -3   6   3       72.86       66.57      1.03 o 
  -2   6   3        6.31        6.94      0.33 o 
  -1   6   3      102.15       95.74      1.23 o 
   0   6   3       39.33       31.69      0.93 o 
   1   6   3       48.30       45.81      0.69 o 
   2   6   3      138.82      138.40      2.01 o 
   3   6   3      277.87      275.88      4.14 o 
   4   6   3       38.85       29.69      0.71 o 
   5   6   3       66.67       70.94      1.84 o 
  -5   7   3       59.30       61.65      1.76 o 
  -4   7   3       47.07       49.68      1.49 o 
  -3   7   3      434.05      427.31      7.89 o 
  -2   7   3      504.07      506.21      6.22 o 
  -1   7   3        0.66        0.18      0.30 o 
   0   7   3       25.51       23.54      0.93 o 
   1   7   3       11.26        9.50      0.61 o 
   2   7   3       28.15       31.54      1.12 o 
   3   7   3      121.78      120.97      2.50 o 
   4   7   3       21.90       16.05      0.93 o 
   5   7   3       81.24       85.69      3.15 o 
  -5   8   3        5.59        3.08      1.31 o 
  -4   8   3      125.41      132.15      3.02 o 
  -3   8   3       11.86       10.99      0.92 o 
  -2   8   3      151.65      147.58      2.22 o 
  -1   8   3      222.59      210.06      2.88 o 
   0   8   3        0.00        0.21      0.44 o 
   1   8   3       62.51       61.17      1.21 o 
   2   8   3        1.66        3.54      0.92 o 
   3   8   3      310.39      311.66      5.20 o 
   4   8   3      150.13      143.13      2.97 o 
   5   8   3        0.07        0.26      0.79 o 
  -4   9   3       42.63       52.01      2.23 o 
  -3   9   3       14.42       16.50      1.84 o 
  -2   9   3        0.01        2.65      0.46 o 
  -1   9   3        5.67        7.88      0.54 o 
   0   9   3       18.59       19.75      1.01 o 
   1   9   3        0.64        0.23      0.38 o 
   2   9   3      407.75      364.43      5.95 o 
   3   9   3        5.92        6.83      0.74 o 
   4   9   3      103.49      108.31      5.52 o 
  -4  10   3        2.99        1.18      0.92 o 
  -3  10   3        0.43        1.18      0.56 o 
  -2  10   3      242.87      229.89      4.09 o 
  -1  10   3      526.86      518.75      6.57 o 
   0  10   3       92.00       88.60      2.04 o 
   1  10   3        2.00        4.83      0.54 o 
   2  10   3        1.59        3.94      0.74 o 
   3  10   3      117.36      115.79      2.60 o 
   4  10   3        0.17       -0.79      1.05 o 
  -3  11   3        9.66       10.31      0.93 o 
  -2  11   3       28.14       28.54      1.20 o 
  -1  11   3        1.59        1.75      0.46 o 
   0  11   3      185.22      181.51      3.43 o 
   1  11   3       36.54       32.75      1.30 o 
   2  11   3       83.34       79.39      2.04 o 
   3  11   3        3.01        3.75      0.74 o 
  -3  12   3      117.37      118.02      3.94 o 
  -2  12   3       26.11       26.07      1.20 o 
  -1  12   3        0.39        0.79      0.46 o 
   0  12   3      351.18      352.61      5.95 o 
   1  12   3      150.23      145.48      3.16 o 
   2  12   3      109.72      117.01      2.79 o 
  -2  13   3        0.37        1.05      1.05 o 
  -1  13   3       36.32       37.16      1.21 o 
   0  13   3       30.09       29.44      1.30 o 
   1  13   3       13.41       13.45      1.01 o 
  -6   0   4        1.99        1.05      0.79 o 
  -4   0   4      722.09      781.69     15.24 o 
  -2   0   4     1741.62     1711.88     31.80 o 
   0   0   4     5659.42     4747.93    296.88 o 
   2   0   4     1074.33     1017.07     11.41 o 
   4   0   4        0.03        6.31      0.79 o 
   6   0   4      116.26      123.27      3.68 o 
  -6   1   4      189.85      203.18      3.72 o 
  -5   1   4        0.61       -0.13      0.39 o 
  -4   1   4        1.78        4.08      0.56 o 
  -3   1   4      130.74      129.79      3.29 o 
  -2   1   4       35.97       37.34      0.61 o 
  -1   1   4       76.56       75.69      0.99 o 
   0   1   4      544.79      508.56      5.56 o 
   1   1   4      456.02      422.49      4.17 o 
   2   1   4     1060.17     1113.43     13.28 o 
   3   1   4      139.76      140.37      2.20 o 
   4   1   4      403.45      425.65      5.15 o 
   5   1   4        7.06        7.76      0.74 o 
   6   1   4       14.43       12.75      1.31 o 
  -6   2   4        3.58        3.48      0.74 o 
  -5   2   4       96.39       98.60      2.04 o 
  -4   2   4      210.80      206.50      3.35 o 
  -3   2   4       29.96       33.04      0.76 o 
  -2   2   4      641.15      637.81      6.23 o 
  -1   2   4     1275.81     1317.35     26.77 o 
   0   2   4       35.18       26.81      1.05 o 
   1   2   4       36.16       34.79      0.53 o 
   2   2   4      353.87      404.73      4.14 o 
   3   2   4       94.71       70.50      1.01 o 
   4   2   4       34.32       27.36      0.76 o 
   5   2   4       11.46       10.38      0.74 o 
   6   2   4        5.14        3.94      0.74 o 
  -6   3   4        1.78        0.92      0.56 o 
  -5   3   4       34.83       31.54      1.12 o 
  -4   3   4      233.10      218.85      2.81 o 
  -3   3   4      478.29      465.97      4.25 o 
  -2   3   4      258.57      289.84      2.98 o 
  -1   3   4      493.35      521.74      5.75 o 
   0   3   4      939.48      905.88      8.66 o 
   1   3   4      425.76      387.83      3.45 o 
   2   3   4     1780.93     1874.08     22.08 o 
   3   3   4       47.60       57.53      0.88 o 
   4   3   4        0.54        1.61      0.38 o 
   5   3   4        7.70        8.41      0.61 o 
   6   3   4       65.34       64.30      1.86 o 
  -6   4   4        0.40       -0.13      0.92 o 
  -5   4   4      154.82      150.67      2.32 o 
  -4   4   4       16.08       16.40      0.53 o 
  -3   4   4       35.38       33.10      0.57 o 
  -2   4   4     1886.19     2009.53     19.46 o 
  -1   4   4      102.26      114.91      1.12 o 
   0   4   4       61.63       64.44      0.73 o 
   1   4   4      349.41      367.03      3.31 o 
   2   4   4     1009.95     1070.70     14.83 o 
   3   4   4      425.97      417.92      9.20 o 
   4   4   4      315.76      298.82      3.83 o 
   5   4   4       24.99       19.84      0.76 o 
   6   4   4       10.06       10.72      0.93 o 
  -5   5   4       20.74       19.36      0.76 o 
  -4   5   4       66.78       60.42      1.08 o 
  -3   5   4      173.51      181.64      2.13 o 
  -2   5   4       56.83       67.26      0.83 o 
  -1   5   4      727.03      714.32      6.28 o 
   0   5   4       53.24       58.33      0.89 o 
   1   5   4      141.91      154.16      1.52 o 
   2   5   4      163.35      147.17      1.69 o 
   3   5   4      409.63      407.91      4.74 o 
   5   5   4       15.15       14.29      0.65 o 
  -5   6   4        4.64        6.84      0.75 o 
  -4   6   4        4.30        2.42      0.59 o 
  -3   6   4      830.06      796.19      7.96 o 
  -2   6   4        0.48        0.34      0.16 o 
  -1   6   4      453.84      456.13      4.65 o 
   0   6   4        0.40        1.35      0.53 o 
   1   6   4      168.82      180.72      2.62 o 
   2   6   4       38.70       41.09      0.85 o 
   3   6   4        3.25        6.20      0.49 o 
   4   6   4        2.52        3.19      0.39 o 
   5   6   4      126.58      122.95      2.63 o 
  -5   7   4       12.01       11.40      1.05 o 
  -4   7   4        0.02        0.26      0.37 o 
  -3   7   4      166.26      163.50      3.06 o 
  -2   7   4      879.63      873.83     10.32 o 
  -1   7   4       27.99       28.83      0.76 o 
   0   7   4      404.50      413.63      6.22 o 
   1   7   4      461.82      454.88      5.61 o 
   2   7   4      254.92      253.31     10.78 o 
   3   7   4       29.48       39.73      1.31 o 
   4   7   4        7.84        8.80      1.05 o 
   5   7   4       56.08       52.31      2.37 o 
  -5   8   4       12.22        9.74      1.18 o 
  -4   8   4       31.61       26.82      1.12 o 
  -3   8   4       80.95       71.01      1.86 o 
  -2   8   4       10.55       11.67      0.61 o 
  -1   8   4       32.75       34.01      0.91 o 
   0   8   4       10.41       10.51      0.74 o 
   1   8   4       74.16       70.42      1.31 o 
   2   8   4        0.15       -0.26      0.56 o 
   3   8   4       18.19       19.72      1.01 o 
   4   8   4        4.71        2.10      0.66 o 
   5   8   4      167.25      176.37      5.26 o 
  -4   9   4       13.44       18.28      1.12 o 
  -3   9   4       25.15       28.69      1.12 o 
  -2   9   4       63.78       61.50      1.31 o 
  -1   9   4      200.37      189.86      2.73 o 
   0   9   4       39.74       36.71      2.10 o 
   1   9   4       15.05       14.54      0.65 o 
   2   9   4       56.45       53.30      3.29 o 
   3   9   4       98.14       95.45      2.23 o 
   4   9   4       89.23       89.37      2.23 o 
  -4  10   4       25.51       23.44      1.20 o 
  -3  10   4        2.89        0.79      0.56 o 
  -2  10   4      190.01      186.61      4.86 o 
  -1  10   4       12.96       10.93      0.65 o 
   0  10   4        8.40        6.57      0.74 o 
   1  10   4       26.16       28.47      1.01 o 
   2  10   4       15.41       17.14      1.01 o 
   3  10   4        1.03       -0.13      0.92 o 
   4  10   4      144.45      139.54      3.06 o 
  -3  11   4       19.51       20.56      1.97 o 
  -2  11   4        9.63        8.67      0.74 o 
  -1  11   4        0.84        2.02      0.46 o 
   0  11   4        3.52        2.73      0.63 o 
   1  11   4      217.03      215.43      8.02 o 
   2  11   4        2.43        2.11      1.18 o 
   3  11   4       46.89       51.12      1.67 o 
  -3  12   4        4.86        1.84      1.05 o 
  -2  12   4        0.07        0.26      0.56 o 
  -1  12   4       78.80       77.80      1.67 o 
   0  12   4      389.76      387.41      9.73 o 
   1  12   4       37.31       32.12      1.31 o 
   2  12   4       27.09       27.47      1.30 o 
  -1  13   4       65.22       69.45      1.61 o 
   0  13   4        0.08       -0.46      0.46 o 
   1  13   4        0.51       -0.19      0.63 o 
  -5   0   5      164.83      158.76      4.21 o 
  -3   0   5     1034.84      961.99     18.14 o 
  -1   0   5      389.78      426.59      8.15 o 
   1   0   5      711.53      728.98      8.23 o 
   3   0   5       54.50       56.44      1.20 o 
   5   0   5      677.03      640.28     12.88 o 
  -6   1   5       11.89       12.38      0.93 o 
  -5   1   5       26.51       25.23      1.12 o 
  -4   1   5       66.08       74.71      2.10 o 
  -3   1   5      233.85      231.45      3.53 o 
  -2   1   5       19.08       22.38      0.49 o 
  -1   1   5        6.00        7.44      0.26 o 
   0   1   5     1647.89     1611.32     17.48 o 
   1   1   5       98.44       97.68      1.08 o 
   2   1   5       28.26       35.46      0.55 o 
   3   1   5        6.04       12.56      0.39 o 
   4   1   5        1.52        2.12      0.34 o 
   5   1   5      294.56      287.69      4.65 o 
   6   1   5        1.47        0.00      0.56 o 
  -6   2   5       51.15       53.89      1.67 o 
  -5   2   5       12.93       16.46      0.82 o 
  -4   2   5       75.04       76.51      1.67 o 
  -3   2   5      616.01      633.87      7.32 o 
  -2   2   5     1400.30     1590.62     17.53 o 
  -1   2   5     6902.42     6783.19     64.11 o 
   0   2   5        0.42        2.28      0.26 o 
   1   2   5      329.31      371.84      5.36 o 
   2   2   5     3666.38     3768.82     35.72 o 
   3   2   5       38.32       40.98      0.68 o 
   4   2   5       35.73       34.13      0.85 o 
   5   2   5      161.35      157.97      2.97 o 
   6   2   5       28.74       29.62      1.30 o 
  -6   3   5        0.41       -0.56      0.56 o 
  -5   3   5       48.65       50.20      1.49 o 
  -4   3   5      306.56      291.05      3.25 o 
  -3   3   5       15.53       15.71      0.72 o 
  -2   3   5     2128.44     2129.23     20.34 o 
  -1   3   5       36.85       44.35      0.58 o 
   0   3   5     1133.78     1125.33     12.23 o 
   1   3   5     1998.12     1989.34     17.01 o 
   2   3   5       10.19       23.26      0.74 o 
   3   3   5      119.91      122.50      1.48 o 
   4   3   5      277.43      251.35      4.04 o 
   5   3   5      143.66      142.16      2.32 o 
   6   3   5       15.77       13.01      0.93 o 
  -6   4   5        1.54        0.92      0.56 o 
  -5   4   5        8.45        8.66      0.61 o 
  -4   4   5       55.07       55.60      0.98 o 
  -3   4   5      124.52      111.38      1.29 o 
  -2   4   5     2656.06     2825.12     27.30 o 
  -1   4   5     1995.82     2153.85     20.41 o 
   0   4   5     1489.01     1519.20     14.47 o 
   1   4   5      142.51      160.78      1.72 o 
   2   4   5      146.12      145.07      1.96 o 
   3   4   5        0.29        0.70      0.30 o 
   4   4   5      296.41      281.68      3.62 o 
   5   4   5        0.52        0.61      0.46 o 
   6   4   5        9.80       10.91      0.93 o 
  -5   5   5        0.24       -0.23      0.50 o 
  -4   5   5      181.80      178.96      2.19 o 
  -3   5   5      146.11      142.06      1.77 o 
  -2   5   5        4.52        4.36      0.25 o 
  -1   5   5       29.06       33.91      1.31 o 
   0   5   5      363.20      386.81      3.86 o 
   1   5   5      119.80      119.92      1.21 o 
   2   5   5       21.95       23.83      0.58 o 
   3   5   5      905.00      857.79      8.46 o 
   4   5   5       26.60       29.11      0.98 o 
   5   5   5       47.84       42.25      1.11 o 
  -5   6   5       36.07       38.99      1.11 o 
  -4   6   5       63.62       55.67      1.01 o 
  -3   6   5      478.17      460.26      6.90 o 
  -2   6   5      328.78      325.22      3.09 o 
  -1   6   5      227.17      226.58      5.43 o 
   0   6   5     1169.07     1218.81     47.57 o 
   1   6   5      494.18      523.39      5.37 o 
   2   6   5      520.95      507.92      5.13 o 
   3   6   5      139.32      157.21      2.01 o 
   4   6   5       53.13       44.08      0.87 o 
   5   6   5        0.53        0.79      0.79 o 
  -5   7   5       16.68       16.82      1.97 o 
  -4   7   5        0.55        0.92      0.56 o 
  -3   7   5        0.48        0.32      1.05 o 
  -2   7   5       13.24       15.63      0.61 o 
  -1   7   5       17.55       12.45      0.61 o 
   0   7   5        6.04        8.24      1.05 o 
   1   7   5       30.88       35.56      0.85 o 
   2   7   5       11.06        8.11      1.18 o 
   3   7   5        0.03        0.32      0.44 o 
   4   7   5        3.32        6.41      0.79 o 
   5   7   5        3.05        2.37      0.79 o 
  -5   8   5       13.76       18.29      1.12 o 
  -4   8   5       15.64       18.17      1.01 o 
  -3   8   5      607.77      583.84      9.01 o 
  -2   8   5      578.06      561.74      8.47 o 
  -1   8   5       14.56       13.00      0.65 o 
   0   8   5      353.93      358.40      7.36 o 
   1   8   5       41.34       39.07      1.00 o 
   2   8   5       65.52       67.09      2.10 o 
   3   8   5        0.01        4.90      0.63 o 
   4   8   5       74.00       74.60      1.94 o 
  -4   9   5        6.40        4.96      1.05 o 
  -3   9   5      123.22      123.45      4.73 o 
  -2   9   5       19.39       20.50      0.76 o 
  -1   9   5      435.35      424.77      5.36 o 
   0   9   5        2.54        1.97      0.56 o 
   1   9   5       24.35       24.05      0.85 o 
   2   9   5       21.67       24.47      1.12 o 
   3   9   5        0.63        2.38      0.56 o 
   4   9   5       35.53       40.94      1.71 o 
  -4  10   5       18.13       15.55      1.12 o 
  -3  10   5        8.54        7.70      0.79 o 
  -2  10   5        8.60        8.71      0.61 o 
  -1  10   5      516.07      496.54      6.27 o 
   0  10   5        0.04       -0.26      0.66 o 
   1  10   5        6.90        8.83      0.82 o 
   2  10   5      121.47      120.38      2.60 o 
   3  10   5       49.92       46.40      1.67 o 
   4  10   5       22.50       25.40      2.76 o 
  -3  11   5        5.14        3.75      0.74 o 
  -2  11   5       47.75       43.79      1.49 o 
  -1  11   5        0.17        0.35      0.46 o 
   0  11   5        1.04        1.71      0.56 o 
   1  11   5       13.00       13.69      0.93 o 
   2  11   5        1.47        0.79      0.56 o 
   3  11   5        1.66        2.50      0.74 o 
  -2  12   5        6.59        6.46      0.74 o 
  -1  12   5        3.20        3.65      0.61 o 
   0  12   5        0.84        0.56      0.63 o 
   1  12   5      114.10      117.42      2.79 o 
   2  12   5      137.07      142.74      3.16 o 
  -1  13   5        0.19        0.68      0.63 o 
   0  13   5       45.30       47.05      1.67 o 
   1  13   5       68.70       73.48      2.23 o 
  -6   0   6      284.72      308.31      7.36 o 
  -4   0   6       51.09       47.57      1.84 o 
  -2   0   6        0.86       11.56      0.53 o 
   0   0   6     5981.58     5388.62    207.91 o 
   2   0   6     1168.48     1204.78     13.54 o 
   4   0   6      237.60      229.20      5.26 o 
   6   0   6       11.34       14.98      1.31 o 
  -6   1   6       34.63       37.11      1.31 o 
  -5   1   6       13.28       11.70      0.74 o 
  -4   1   6        6.50        8.94      0.56 o 
  -3   1   6       11.67       15.51      0.56 o 
  -2   1   6      603.26      580.61     12.35 o 
  -1   1   6      744.07      785.34     11.27 o 
   0   1   6     2584.11     2386.97     25.82 o 
   1   1   6     1504.76     1397.64     18.21 o 
   2   1   6      562.50      586.74      7.36 o 
   3   1   6      386.04      372.55      4.50 o 
   4   1   6      207.51      197.65      2.67 o 
   5   1   6       35.15       32.47      1.12 o 
   6   1   6        5.96        6.32      0.74 o 
  -6   2   6        0.33        0.00      1.05 o 
  -5   2   6      139.14      140.86      3.29 o 
  -4   2   6        4.17        7.09      1.31 o 
  -3   2   6        4.54        9.14      0.91 o 
  -2   2   6        3.62       10.71      0.57 o 
  -1   2   6      928.10      931.39      8.95 o 
   0   2   6        1.04        2.57      0.36 o 
   1   2   6      122.96      111.97      1.24 o 
   2   2   6      833.63      847.32      8.95 o 
   3   2   6      321.01      326.31      3.48 o 
   4   2   6       41.51       40.71      0.95 o 
   5   2   6       78.01       81.59      1.56 o 
   6   2   6       22.82       26.29      1.12 o 
  -6   3   6       51.78       53.50      1.67 o 
  -5   3   6      180.27      171.78      3.16 o 
  -4   3   6      208.96      202.84      2.82 o 
  -3   3   6       16.44       11.25      0.39 o 
  -2   3   6     1278.09     1336.24     12.86 o 
   0   3   6      114.60      104.80      1.66 o 
   1   3   6     4592.99     4542.64     43.64 o 
   2   3   6      183.94      200.74      2.48 o 
   3   3   6        2.05        1.86      0.26 o 
   4   3   6       39.60       37.37      0.91 o 
   5   3   6       28.35       29.04      0.91 o 
   6   3   6       38.38       37.64      1.38 o 
  -6   4   6        7.53        6.74      1.05 o 
  -5   4   6       21.08       24.14      1.01 o 
  -4   4   6      342.79      337.88      3.74 o 
  -3   4   6      638.98      646.75      6.00 o 
  -2   4   6      255.99      253.71      3.18 o 
  -1   4   6     2118.01     2236.54     21.22 o 
   0   4   6      703.11      762.18      7.35 o 
   2   4   6        0.00        2.57      0.26 o 
   3   4   6       32.36       30.70      0.80 o 
   4   4   6       67.60       58.02      1.26 o 
   5   4   6       67.44       68.29      1.41 o 
   6   4   6        4.17        4.69      0.74 o 
  -5   5   6       34.12       35.72      0.88 o 
  -4   5   6      100.67       99.31      1.48 o 
  -3   5   6      242.99      242.67      2.52 o 
  -2   5   6        5.98       12.42      0.39 o 
  -1   5   6        0.60        7.77      0.27 o 
   0   5   6       20.57       27.14      0.46 o 
   1   5   6     1085.24     1180.83     12.84 o 
   2   5   6      683.64      718.73      7.11 o 
   3   5   6      262.00      253.95      2.85 o 
   4   5   6      196.73      191.93      2.96 o 
   5   5   6      185.84      174.18      2.67 o 
  -5   6   6       15.03       16.09      0.76 o 
  -4   6   6       41.99       36.97      0.82 o 
  -3   6   6       47.77       43.77      0.85 o 
  -2   6   6        0.98        1.47      0.28 o 
  -1   6   6      711.38      716.55      8.97 o 
   0   6   6      538.47      492.05      5.95 o 
   1   6   6      227.31      263.45      3.39 o 
   2   6   6       33.43       33.86      0.66 o 
   3   6   6      101.52       96.43      1.45 o 
   4   6   6      131.87      117.88      1.96 o 
   5   6   6       37.58       40.10      1.38 o 
  -5   7   6       72.12       77.95      2.04 o 
  -4   7   6        0.57        0.00      0.44 o 
  -3   7   6        0.35        0.00      0.53 o 
  -2   7   6      161.55      155.60      2.32 o 
  -1   7   6        0.72        0.35      0.30 o 
   0   7   6     1074.74     1087.24     15.43 o 
   1   7   6       74.92       66.39      1.26 o 
   2   7   6       36.02       36.80      1.30 o 
   3   7   6       15.85       20.27      0.93 o 
   4   7   6        5.98        6.06      0.74 o 
   5   7   6       14.77       18.66      1.58 o 
  -5   8   6        6.24        7.02      0.82 o 
  -4   8   6       62.61       76.45      2.76 o 
  -3   8   6        3.45        4.90      0.63 o 
  -2   8   6       73.29       73.94      1.59 o 
  -1   8   6       46.87       47.84      1.06 o 
   0   8   6       63.04       59.80      1.49 o 
   1   8   6        0.02        0.99      0.73 o 
   2   8   6       88.54       97.54      2.13 o 
   3   8   6      206.23      188.94      4.07 o 
   4   8   6        0.02        0.66      0.56 o 
  -4   9   6        4.78        3.71      0.92 o 
  -3   9   6       50.72       51.97      1.71 o 
  -2   9   6       31.85       34.11      0.91 o 
  -1   9   6       50.44       50.63      1.16 o 
   0   9   6      531.16      509.71      7.71 o 
   1   9   6       85.64       80.15      2.11 o 
   2   9   6      202.26      195.42      7.36 o 
   3   9   6       10.67        9.79      0.82 o 
   4   9   6       38.41       33.68      1.30 o 
  -4  10   6       27.07       35.25      1.49 o 
  -3  10   6       25.71       31.56      1.30 o 
  -2  10   6        1.89        1.49      0.46 o 
  -1  10   6        4.31        4.19      0.54 o 
   0  10   6       28.29       29.31      1.12 o 
   1  10   6       33.33       31.58      1.20 o 
   2  10   6      108.82       99.12      2.42 o 
   3  10   6      184.02      176.25      3.53 o 
   4  10   6       45.55       53.39      1.76 o 
  -3  11   6       46.40       50.36      1.67 o 
  -2  11   6       37.60       37.46      1.30 o 
  -1  11   6        0.41        1.66      0.46 o 
   0  11   6       34.36       33.60      1.71 o 
   1  11   6      215.60      213.77      3.99 o 
   2  11   6       10.88        9.50      1.97 o 
   3  11   6       58.76       52.71      1.76 o 
  -2  12   6       59.51       61.77      2.63 o 
  -1  12   6       20.36       16.92      1.97 o 
   0  12   6       19.09       17.10      1.01 o 
   1  12   6       39.04       38.11      1.49 o 
   2  12   6        4.78        5.39      1.58 o 
  -1  13   6        1.67        2.10      0.74 o 
   0  13   6       19.48       19.22      1.12 o 
   1  13   6       15.10       14.91      1.12 o 
  -5   0   7       21.93       24.44      1.58 o 
  -3   0   7      696.16      709.40     13.67 o 
  -1   0   7     4938.97     4722.96     62.92 o 
   1   0   7     7947.85     7592.42     83.92 o 
   3   0   7      141.66      131.75      2.32 o 
   5   0   7      335.12      334.60      7.36 o 
  -6   1   7       97.96      101.05      3.42 o 
  -5   1   7      584.02      587.45      8.55 o 
  -4   1   7       70.90       73.48      1.67 o 
  -3   1   7      347.21      349.86      5.02 o 
  -2   1   7      236.81      250.48      5.65 o 
  -1   1   7     1127.66     1124.06     12.33 o 
   0   1   7       67.25       73.53      0.95 o 
   1   1   7       26.08       36.31      0.53 o 
   2   1   7       95.88      103.71      1.21 o 
   3   1   7     1106.80     1127.82     12.62 o 
   4   1   7      261.42      260.72      3.97 o 
   5   1   7       54.16       66.04      2.10 o 
   6   1   7       69.57       75.46      2.04 o 
  -6   2   7        3.31        2.59      0.63 o 
  -5   2   7        0.92        0.21      0.92 o 
  -4   2   7      476.78      462.75      6.69 o 
  -3   2   7        2.98        5.16      0.39 o 
  -2   2   7       77.43       67.48      1.06 o 
  -1   2   7     2548.39     2571.67     24.43 o 
   0   2   7       42.64       36.29      0.61 o 
   1   2   7        9.62       21.13      0.49 o 
   2   2   7      207.39      237.56      3.76 o 
   3   2   7       66.07       78.57      1.08 o 
   4   2   7       45.73       42.25      0.95 o 
   5   2   7      118.93      114.60      3.59 o 
   6   2   7       12.44       13.67      0.93 o 
  -6   3   7       34.90       36.38      1.84 o 
  -5   3   7       95.05       96.71      2.23 o 
  -4   3   7       12.61       13.71      0.79 o 
  -3   3   7      486.91      500.67      5.12 o 
  -2   3   7      532.03      553.74      6.32 o 
  -1   3   7       10.71       14.04      0.44 o 
   0   3   7      339.56      350.52      4.04 o 
   1   3   7      343.90      369.82      7.89 o 
   2   3   7       10.03        8.51      0.46 o 
   3   3   7      175.70      193.44      2.23 o 
   4   3   7      110.14      107.70      1.72 o 
   5   3   7      109.57      114.47      2.02 o 
   6   3   7        0.69        0.26      0.56 o 
  -5   4   7       83.20       76.62      1.86 o 
  -4   4   7      381.20      374.63      4.10 o 
  -3   4   7      130.28      140.31      1.74 o 
  -2   4   7     2848.23     2878.90     31.23 o 
  -1   4   7      333.07      332.89      3.41 o 
   0   4   7       35.53       35.46      0.68 o 
   1   4   7       59.21       66.73      1.34 o 
   2   4   7      478.04      532.32      5.34 o 
   3   4   7       93.11       87.06      1.21 o 
   4   4   7      562.85      544.13      6.56 o 
   5   4   7       29.56       35.51      1.12 o 
  -5   5   7        0.81        0.13      0.31 o 
  -4   5   7        9.93       10.94      0.53 o 
  -3   5   7      268.81      272.75      2.70 o 
  -2   5   7      609.40      578.78      5.74 o 
  -1   5   7      354.46      382.24      3.99 o 
   0   5   7        3.90        8.49      0.42 o 
   1   5   7        2.40        6.92      0.48 o 
   2   5   7      163.32      175.60      2.02 o 
   3   5   7       72.84       92.05      1.90 o 
   4   5   7       24.74       25.09      0.80 o 
   5   5   7        0.80        1.31      0.46 o 
  -5   6   7        0.03        0.35      0.46 o 
  -4   6   7       48.65       43.34      0.85 o 
  -3   6   7       55.83       61.66      1.25 o 
  -2   6   7       82.02       96.52      1.61 o 
  -1   6   7       31.54       32.55      0.53 o 
   0   6   7       87.48       70.05      1.49 o 
   1   6   7       56.10       55.67      0.87 o 
   2   6   7        4.30        6.91      0.61 o 
   3   6   7       53.49       49.25      1.04 o 
   4   6   7        7.75        6.05      0.92 o 
   5   6   7       83.76       83.75      2.02 o 
  -5   7   7       22.13       22.49      1.84 o 
  -4   7   7       29.83       29.74      2.23 o 
  -3   7   7       85.05       80.78      2.63 o 
  -2   7   7      718.50      702.27     10.79 o 
  -1   7   7        0.22        0.39      0.34 o 
   0   7   7      145.59      139.20      2.50 o 
   1   7   7       16.48       20.00      0.70 o 
   2   7   7      219.99      211.06      3.72 o 
   3   7   7      215.54      207.16      3.72 o 
   4   7   7        1.38        2.89      0.56 o 
   5   7   7       87.05       90.68      3.42 o 
  -5   8   7        5.84        4.53      0.92 o 
  -4   8   7       11.54       11.73      0.82 o 
  -3   8   7       75.75       78.33      2.63 o 
  -2   8   7      296.99      278.23      4.86 o 
   0   8   7      513.31      542.36      9.46 o 
   1   8   7       10.44       13.14      0.80 o 
   2   8   7       31.62       41.97      1.45 o 
   3   8   7       56.76       64.69      1.67 o 
   4   8   7      118.99      111.65      2.50 o 
  -4   9   7        0.25        0.26      1.31 o 
  -3   9   7        0.38       -0.26      0.56 o 
  -2   9   7      140.83      133.16      2.12 o 
  -1   9   7        2.22        3.21      0.46 o 
   0   9   7       23.77       22.23      1.01 o 
   1   9   7       71.76       69.26      1.86 o 
   2   9   7       74.70       64.15      1.67 o 
   3   9   7       10.53        7.76      0.74 o 
   4   9   7        4.15        2.97      1.45 o 
  -4  10   7       47.96       46.64      2.37 o 
  -3  10   7       11.26       10.20      0.93 o 
  -2  10   7       81.79       81.00      1.56 o 
  -1  10   7      503.94      514.75      6.60 o 
   0  10   7        0.88        0.00      0.66 o 
   1  10   7       38.36       42.98      1.49 o 
   2  10   7        5.69        4.77      0.92 o 
   3  10   7       47.38       52.83      1.67 o 
   4  10   7        0.16       -1.05      1.05 o 
  -3  11   7        1.09        1.31      0.79 o 
  -2  11   7        1.24       -0.53      0.79 o 
  -1  11   7      196.78      194.90      3.94 o 
   0  11   7        0.07       -0.53      0.66 o 
   1  11   7        9.81       10.83      0.93 o 
   2  11   7       42.11       43.25      1.57 o 
   3  11   7       27.57       23.87      1.45 o 
  -2  12   7       63.24       69.13      2.89 o 
  -1  12   7       10.57       11.62      0.93 o 
   0  12   7       21.81       22.83      1.20 o 
   1  12   7        0.58        0.26      0.56 o 
   2  12   7        7.13        7.52      0.82 o 
  -1  13   7       41.24       43.68      2.76 o 
   0  13   7        3.57        4.21      1.05 o 
   1  13   7        9.90        8.38      0.93 o 
  -6   0   8       23.85       22.87      1.58 o 
  -4   0   8      467.32      482.84      9.99 o 
  -2   0   8       48.02       68.60      1.84 o 
   0   0   8      575.50      605.74     15.38 o 
   2   0   8     2872.23     3025.34     33.58 o 
   4   0   8     1329.92     1267.15     24.18 o 
   6   0   8        3.77        4.73      1.05 o 
  -6   1   8       56.00       53.39      1.67 o 
  -5   1   8        5.03        5.92      0.74 o 
  -4   1   8      159.88      147.98      2.60 o 
  -3   1   8      193.56      193.61      3.06 o 
  -2   1   8     1817.70     1809.04     21.72 o 
  -1   1   8      469.57      448.10      5.10 o 
   0   1   8      257.36      277.45      3.24 o 
   1   1   8        6.23       10.81      0.26 o 
   3   1   8      883.44      872.90      9.95 o 
   4   1   8       16.86       18.83      0.65 o 
   5   1   8        7.55        5.13      0.74 o 
   6   1   8        2.93        3.07      0.74 o 
  -6   2   8        9.57       10.80      0.93 o 
  -5   2   8       72.32       68.86      1.67 o 
  -4   2   8        0.00        6.31      0.56 o 
  -3   2   8       80.32       90.15      1.67 o 
  -2   2   8       73.68       65.02      1.06 o 
  -1   2   8     3812.31     3676.68     42.70 o 
   0   2   8      600.98      572.85      6.97 o 
   1   2   8       14.89       34.84      0.87 o 
   2   2   8       31.59       27.37      0.53 o 
   3   2   8       36.21       35.45      0.80 o 
   4   2   8      926.61      909.04     10.45 o 
   5   2   8       11.08        9.07      0.61 o 
   6   2   8       36.95       43.63      1.49 o 
  -6   3   8       21.41       24.19      1.12 o 
  -5   3   8        0.24       -0.37      0.37 o 
  -4   3   8      275.94      265.34      4.27 o 
  -3   3   8      207.24      193.91      2.26 o 
  -2   3   8        1.63        2.14      0.27 o 
  -1   3   8      683.29      725.88      7.08 o 
   0   3   8       20.94       21.55      0.53 o 
   1   3   8      450.31      457.08      4.67 o 
   2   3   8      301.93      308.39      3.74 o 
   3   3   8        2.29        3.14      0.31 o 
   4   3   8       11.93       12.90      0.61 o 
   5   3   8        0.38        0.13      0.34 o 
   6   3   8       32.42       35.22      1.84 o 
  -5   4   8        0.23       -0.54      0.54 o 
  -4   4   8        9.70        8.33      0.45 o 
  -3   4   8      184.67      187.14      2.17 o 
  -2   4   8     1665.23     1768.65     19.35 o 
  -1   4   8     1552.52     1594.52     15.22 o 
   0   4   8      302.18      301.42      3.47 o 
   1   4   8      306.99      329.64      3.26 o 
   2   4   8       38.27       50.78      0.82 o 
   3   4   8       43.16       42.35      0.82 o 
   4   4   8        4.07        4.77      1.19 o 
   5   4   8       26.61       27.71      0.91 o 
  -5   5   8       15.71       17.35      0.81 o 
  -4   5   8       32.54       35.83      0.79 o 
  -3   5   8      753.36      763.56      6.85 o 
  -1   5   8      932.40      970.78      8.47 o 
   0   5   8      234.38      216.61      2.77 o 
   1   5   8      517.23      524.93      4.67 o 
   2   5   8       56.10       61.71      0.98 o 
   3   5   8      143.68      133.70      1.67 o 
   4   5   8       13.39       11.36      0.82 o 
   5   5   8        3.81        4.16      0.54 o 
  -5   6   8      166.80      177.44      2.77 o 
  -4   6   8        0.69        0.53      0.38 o 
  -3   6   8     1502.99     1432.74     28.91 o 
  -2   6   8     1199.24     1200.62     11.65 o 
  -1   6   8        0.07       -0.08      0.16 o 
   0   6   8       21.08       26.65      0.47 o 
   1   6   8       10.40        6.74      0.34 o 
   2   6   8      631.74      661.62      7.02 o 
   4   6   8        4.12        3.82      0.56 o 
   5   6   8       21.35       20.19      1.01 o 
  -5   7   8        3.53        3.53      0.79 o 
  -4   7   8        0.28        0.53      0.79 o 
  -3   7   8      128.38      127.35      2.60 o 
  -2   7   8       92.05       91.17      1.94 o 
  -1   7   8      109.80      106.04      1.67 o 
   0   7   8      567.37      570.32      8.45 o 
   1   7   8        0.02        0.85      0.34 o 
   2   7   8      429.87      431.11      7.23 o 
   3   7   8      283.85      289.65      4.92 o 
   4   7   8       67.68       62.56      2.37 o 
   5   7   8       55.62       64.13      2.63 o 
  -4   8   8        4.63        8.62      1.31 o 
  -3   8   8        1.11        2.48      0.79 o 
  -2   8   8       32.83       28.09      2.42 o 
  -1   8   8      260.64      275.31      3.64 o 
   0   8   8        4.80        3.82      0.56 o 
   1   8   8       21.50       17.59      1.24 o 
   2   8   8      399.06      399.70      6.41 o 
   3   8   8      122.60      112.11      2.42 o 
   4   8   8        8.17        8.84      1.31 o 
  -4   9   8        1.04        1.58      0.56 o 
  -3   9   8        1.29        1.97      0.56 o 
  -2   9   8       68.60       67.79      1.37 o 
  -1   9   8      264.76      250.99      6.45 o 
   0   9   8       67.13       66.55      1.84 o 
   1   9   8      278.91      270.88      4.65 o 
   2   9   8      124.12      116.72      2.60 o 
   3   9   8       18.29       13.19      0.93 o 
   4   9   8        0.78        1.31      1.05 o 
  -3  10   8       21.62       22.60      1.58 o 
  -2  10   8        1.84        1.18      0.56 o 
  -1  10   8       59.28       61.38      1.67 o 
   0  10   8      354.21      342.33      6.31 o 
   1  10   8      341.23      334.93      9.73 o 
   2  10   8       14.13       15.82      1.01 o 
   3  10   8       10.35        6.58      0.93 o 
   4  10   8      192.53      186.35      5.26 o 
  -3  11   8       16.58       13.93      1.31 o 
  -2  11   8        0.04        0.00      0.56 o 
  -1  11   8        6.69        8.71      0.74 o 
   0  11   8        0.01       -0.56      0.56 o 
   1  11   8      275.62      273.60      4.92 o 
   2  11   8        6.82        6.62      0.92 o 
   3  11   8        6.34        8.22      0.93 o 
  -2  12   8        4.30        3.94      1.05 o 
  -1  12   8       33.54       40.78      1.49 o 
   0  12   8      262.80      257.78      4.55 o 
   1  12   8        2.13        3.29      0.74 o 
   2  12   8      114.87      113.42      2.79 o 
  -1  13   8        0.69        0.26      0.79 o 
   0  13   8        6.89        7.62      1.31 o 
  -5   0   9      496.07      497.03     10.51 o 
  -3   0   9       14.28       15.51      1.05 o 
  -1   0   9      664.10      741.99     10.22 o 
   1   0   9     3459.07     3444.34     38.18 o 
   3   0   9        8.90        6.31      0.56 o 
   5   0   9       31.59       37.59      1.84 o 
  -6   1   9       16.71       18.36      1.01 o 
  -5   1   9       30.81       33.66      1.12 o 
  -4   1   9      280.34      285.79      4.73 o 
  -3   1   9       17.64       22.83      1.45 o 
  -2   1   9      193.61      202.19      2.58 o 
  -1   1   9       40.10       48.01      0.76 o 
   0   1   9     1446.20     1538.45     16.72 o 
   1   1   9        2.93        3.88      0.19 o 
   2   1   9        0.06        2.62      0.26 o 
   3   1   9      181.44      162.71      2.60 o 
   4   1   9        0.06        1.75      0.46 o 
   5   1   9      166.20      163.75      2.97 o 
   6   1   9       13.82       13.40      0.93 o 
  -5   2   9      232.39      235.52      4.09 o 
  -4   2   9        1.94        6.84      0.56 o 
  -3   2   9      174.20      185.19     14.06 o 
  -2   2   9      500.55      465.56      5.43 o 
  -1   2   9      560.27      538.34      6.15 o 
   0   2   9     1235.33     1240.95     13.59 o 
   1   2   9      119.76      123.96      1.38 o 
   2   2   9      322.51      342.09      3.51 o 
   3   2   9      242.35      238.23      3.08 o 
   4   2   9      771.82      747.70      8.69 o 
   5   2   9       60.42       65.62      1.41 o 
   6   2   9       35.06       36.53      1.84 o 
  -5   3   9      178.06      182.94      3.35 o 
  -4   3   9       27.55       30.63      1.01 o 
  -3   3   9      331.60      308.35      3.35 o 
  -2   3   9       61.22       56.45      0.82 o 
  -1   3   9      135.02      185.16      3.04 o 
   0   3   9        0.85        2.09      0.55 o 
   1   3   9     1584.30     1677.03     16.04 o 
   2   3   9       49.96       44.49      0.85 o 
   3   3   9       93.59       98.09      1.37 o 
   4   3   9       60.38       55.64      1.21 o 
   5   3   9       12.09       14.06      0.65 o 
  -5   4   9        7.50        7.66      0.61 o 
  -4   4   9        0.46        0.35      0.33 o 
  -3   4   9      210.54      199.45      2.30 o 
  -2   4   9      314.51      329.03      3.41 o 
  -1   4   9        6.83       11.77      0.48 o 
   0   4   9      419.22      472.01      4.65 o 
   1   4   9        0.22        0.16      0.17 o 
   2   4   9       25.03       27.24      0.58 o 
   3   4   9        1.59        2.35      0.31 o 
   4   4   9        0.00       -0.09      0.30 o 
   5   4   9        2.05        2.50      0.53 o 
  -5   5   9       11.13       13.73      0.70 o 
  -4   5   9       37.91       38.67      0.82 o 
  -3   5   9      421.50      431.21      6.49 o 
  -2   5   9        6.98        7.66      0.67 o 
  -1   5   9      299.86      337.21      4.06 o 
   0   5   9      996.55     1062.33     10.20 o 
   1   5   9        5.09        8.99      0.30 o 
   2   5   9      425.21      428.95      5.19 o 
   3   5   9      355.97      346.49      3.74 o 
   4   5   9       68.39       66.75      1.26 o 
   5   5   9       91.51       94.68      1.75 o 
  -5   6   9        1.22        2.35      0.62 o 
  -4   6   9      207.01      200.82      2.49 o 
  -3   6   9      743.40      708.06      7.25 o 
  -2   6   9      350.81      340.84      3.23 o 
  -1   6   9      542.30      541.79      4.90 o 
   0   6   9       75.83       83.67      1.35 o 
   1   6   9      245.05      255.62      2.81 o 
   2   6   9      810.58      784.60      8.00 o 
   3   6   9       18.87       17.35      0.93 o 
   4   6   9       56.24       63.26      1.57 o 
   5   6   9       40.42       48.59      2.76 o 
  -5   7   9        4.77        4.60      0.74 o 
  -4   7   9       71.43       73.62      1.86 o 
  -3   7   9       94.20       87.51      1.56 o 
  -2   7   9       33.71       36.44      3.29 o 
  -1   7   9       37.86       36.45      0.91 o 
   0   7   9      155.09      142.24      2.69 o 
   1   7   9      214.18      211.56      2.92 o 
   2   7   9        0.07        0.92      0.56 o 
   3   7   9       29.69       30.24      1.12 o 
   4   7   9        2.84        4.21      1.05 o 
   5   7   9       74.26       76.49      3.15 o 
  -4   8   9       42.18       37.93      1.38 o 
  -3   8   9      170.30      161.39      3.06 o 
  -2   8   9        0.09        0.00      0.30 o 
  -1   8   9        0.09        1.42      0.44 o 
   0   8   9        0.83       -0.16      0.53 o 
   1   8   9      240.13      229.68      9.73 o 
   2   8   9       22.94       21.82      1.71 o 
   3   8   9       32.86       31.17      1.30 o 
   4   8   9        0.08       -0.39      0.66 o 
  -4   9   9       27.38       24.44      1.58 o 
  -3   9   9       15.27       13.67      1.31 o 
  -2   9   9      231.28      227.15      3.99 o 
  -1   9   9      133.42      138.05      2.69 o 
   0   9   9      506.68      493.30     12.22 o 
   1   9   9      282.71      275.01      4.74 o 
   2   9   9      271.54      258.49      4.55 o 
   3   9   9       61.62       64.93      1.86 o 
   4   9   9      124.42      131.42      2.97 o 
  -3  10   9       23.03       24.97      1.58 o 
  -2  10   9        8.23        6.99      0.74 o 
  -1  10   9        0.16        0.00      0.56 o 
   0  10   9       25.11       23.66      1.12 o 
   1  10   9       28.17       23.70      1.12 o 
   2  10   9       13.35       17.12      1.12 o 
   3  10   9        2.43        4.18      0.74 o 
  -3  11   9       45.50       41.79      2.37 o 
  -2  11   9        7.74        7.96      0.79 o 
  -1  11   9       48.80       48.65      1.49 o 
   0  11   9        8.94        9.09      0.82 o 
   1  11   9       86.49       86.47      2.23 o 
   2  11   9       16.09       18.14      1.12 o 
   3  11   9       41.51       45.73      1.67 o 
  -2  12   9       19.30       19.19      1.58 o 
  -1  12   9       13.47       15.47      1.84 o 
   0  12   9        7.18        9.16      1.84 o 
   1  12   9      151.33      144.04      3.16 o 
   2  12   9        3.12        4.46      0.82 o 
   0  13   9       39.93       41.53      2.10 o 
  -4   0  10       24.39       27.86      1.31 o 
  -2   0  10     5399.11     5424.23     99.35 o 
   0   0  10      647.57      620.59     19.58 o 
   4   0  10       24.97       29.44      1.58 o 
  -5   1  10        7.96        9.23      0.74 o 
  -4   1  10      164.90      161.69      2.79 o 
  -3   1  10        5.66        1.98      0.37 o 
  -2   1  10       21.23       29.97      0.61 o 
  -1   1  10        0.00        1.45      0.15 o 
   0   1  10      365.01      401.16      4.60 o 
   1   1  10      168.33      208.17      2.23 o 
   2   1  10     1217.71     1342.69     11.62 o 
   3   1  10        1.21        0.59      0.64 o 
   4   1  10      130.22      125.42      2.65 o 
   5   1  10      239.29      232.35      3.90 o 
  -5   2  10        9.71       12.22      0.74 o 
  -4   2  10      335.09      334.62      5.20 o 
  -3   2  10       32.71       44.44      1.12 o 
  -2   2  10      213.43      228.24      2.83 o 
  -1   2  10      449.55      438.90      5.06 o 
   0   2  10      559.14      601.37      6.77 o 
   1   2  10        5.44       14.38      0.53 o 
   2   2  10       50.85       46.30      0.79 o 
   3   2  10     1750.97     1739.78     19.28 o 
   4   2  10       31.08       32.54      1.35 o 
   5   2  10        9.13       10.76      0.61 o 
  -5   3  10        9.38       11.77      0.92 o 
  -4   3  10      291.36      295.44      4.65 o 
  -3   3  10      370.20      348.81      4.30 o 
  -2   3  10       74.63       77.32      1.05 o 
  -1   3  10        4.53        5.01      0.35 o 
   0   3  10     3828.26     4087.20     44.06 o 
   1   3  10      475.41      499.99      5.02 o 
   2   3  10       16.32       22.94      0.88 o 
   3   3  10       28.41       27.76      0.80 o 
   4   3  10       95.25       98.22      1.72 o 
   5   3  10        1.05        0.70      0.46 o 
  -5   4  10       22.14       21.73      0.80 o 
  -4   4  10      348.01      347.77      5.20 o 
  -3   4  10      104.40       97.08      1.52 o 
  -2   4  10       42.08       38.16      0.77 o 
   0   4  10        0.45        0.23      0.15 o 
   2   4  10       11.16       11.82      0.45 o 
   3   4  10      268.14      265.18      2.98 o 
   4   4  10      225.97      204.59      2.82 o 
   5   4  10      139.30      151.51      2.48 o 
  -5   5  10        8.58        8.43      0.87 o 
  -4   5  10       22.04       20.91      0.66 o 
  -3   5  10      263.20      258.07      4.08 o 
  -2   5  10      447.23      433.82      5.20 o 
  -1   5  10        0.61        2.25      0.22 o 
   0   5  10      339.28      336.44      3.44 o 
   1   5  10      205.33      192.54      2.17 o 
   3   5  10       31.92       30.53      1.86 o 
   4   5  10      199.09      203.95      5.52 o 
   5   5  10        1.29        2.37      0.46 o 
  -5   6  10       22.22       28.52      1.12 o 
  -4   6  10       18.13       16.40      0.58 o 
  -3   6  10       99.11      107.08      1.77 o 
  -2   6  10       50.54       52.25      0.82 o 
  -1   6  10     1466.02     1492.84     12.96 o 
   0   6  10      134.81      137.32      2.07 o 
   1   6  10      329.33      331.37      3.13 o 
   2   6  10        0.30        0.68      0.31 o 
   3   6  10       20.98       24.69      0.71 o 
   4   6  10       12.19       13.05      0.82 o 
   5   6  10      255.53      291.00      5.01 o 
  -5   7  10       36.34       35.22      1.84 o 
  -4   7  10       93.70       83.36      2.04 o 
  -3   7  10        8.66        9.55      0.91 o 
  -2   7  10      125.97      119.17      2.89 o 
  -1   7  10       51.63       46.93      1.30 o 
   0   7  10      115.35      109.02      3.29 o 
   1   7  10       65.19       61.77      1.67 o 
   2   7  10      215.85      197.26      3.53 o 
   3   7  10       78.50       71.23      1.86 o 
   4   7  10       33.96       34.17      1.84 o 
   5   7  10        4.98        4.21      1.05 o 
  -4   8  10       46.65       37.59      2.10 o 
  -3   8  10      147.77      147.98      4.21 o 
  -2   8  10        5.12        5.13      0.56 o 
  -1   8  10      223.72      209.16      3.62 o 
   0   8  10      268.48      267.17      4.36 o 
   1   8  10      140.47      141.74      3.15 o 
   2   8  10        6.25        4.99      0.74 o 
   3   8  10       46.47       47.93      3.29 o 
   4   8  10       98.52       97.78      3.42 o 
  -4   9  10        0.28        0.53      0.79 o 
  -3   9  10        2.36        3.94      0.79 o 
  -2   9  10      116.76      120.36      2.50 o 
  -1   9  10        1.26        1.31      0.56 o 
   0   9  10       54.99       52.19      1.49 o 
   1   9  10      124.40      120.94      2.60 o 
   2   9  10       64.43       66.11      1.86 o 
   3   9  10      261.90      252.37      4.55 o 
   4   9  10       61.50       69.53      2.04 o 
  -3  10  10       25.71       25.76      1.58 o 
  -2  10  10       46.18       52.41      1.57 o 
  -1  10  10       72.31       72.04      1.86 o 
   0  10  10        7.30        9.57      0.82 o 
   1  10  10      271.73      267.46      4.74 o 
   2  10  10        0.00        0.08      0.63 o 
   3  10  10       37.64       36.18      1.49 o 
  -3  11  10        0.13        0.26      0.79 o 
  -2  11  10        9.17        9.61      0.82 o 
  -1  11  10        7.85       10.05      0.79 o 
   0  11  10      132.10      139.54      2.88 o 
   1  11  10       56.26       50.36      1.67 o 
   2  11  10        5.31        4.75      0.74 o 
   3  11  10        5.32        3.07      0.74 o 
  -2  12  10       29.95       32.36      1.30 o 
  -1  12  10       66.09       64.65      2.76 o 
   0  12  10      106.50      105.14      3.68 o 
   1  12  10        0.17        0.53      0.56 o 
   2  12  10        9.32       12.11      1.01 o 
  -5   0  11        2.75        7.36      1.05 o 
  -3   0  11        0.48        1.58      0.53 o 
  -1   0  11      850.56      826.55     19.06 o 
   1   0  11       66.65       87.91      1.21 o 
   3   0  11       95.81      100.55      1.86 o 
   5   0  11      728.15      716.76     14.46 o 
  -5   1  11        9.00        8.15      0.74 o 
  -4   1  11       44.99       43.66      1.12 o 
  -3   1  11       42.41       47.50      1.71 o 
  -2   1  11        1.01        3.54      0.30 o 
  -1   1  11       32.25       38.39      0.76 o 
   0   1  11       44.44       46.37      0.76 o 
   1   1  11      722.44      847.76      8.24 o 
   2   1  11      287.24      285.66      3.05 o 
   3   1  11      339.41      316.66      3.94 o 
   4   1  11      139.71      133.97      2.12 o 
   5   1  11       52.69       49.20      1.58 o 
  -5   2  11       18.90       19.19      0.93 o 
  -4   2  11        9.69        8.77      0.63 o 
  -3   2  11       43.39       40.32      2.10 o 
  -2   2  11        8.25       10.63      0.46 o 
  -1   2  11      634.79      705.43      7.88 o 
   0   2  11      920.47      899.56     12.98 o 
   1   2  11      969.77     1058.70     10.27 o 
   2   2  11       48.49       47.61      0.79 o 
   3   2  11       78.42       74.16      1.31 o 
   4   2  11        1.64        2.24      0.46 o 
   5   2  11       86.80       84.84      1.67 o 
  -5   3  11       41.26       39.04      1.30 o 
  -4   3  11      206.42      212.25      3.53 o 
  -3   3  11      115.18      113.16      2.14 o 
  -2   3  11     1215.06     1261.87     14.00 o 
  -1   3  11       54.03       50.09      0.80 o 
   0   3  11       79.70       85.62      1.69 o 
   1   3  11       83.56       93.18      1.18 o 
   2   3  11        7.86       18.86      0.61 o 
   3   3  11      641.76      636.91      7.43 o 
   4   3  11      622.68      593.45      7.12 o 
   5   3  11        4.96        4.60      0.49 o 
  -5   4  11       10.13        7.66      0.61 o 
  -4   4  11      119.29      122.88      2.42 o 
  -3   4  11      128.48      130.43      1.87 o 
  -2   4  11      495.99      498.83      5.05 o 
  -1   4  11       66.90       64.56      0.88 o 
   1   4  11       81.50       84.87      1.11 o 
   2   4  11        0.12        3.88      0.31 o 
   3   4  11     1857.32     1875.96     18.14 o 
   4   4  11        0.32        1.05      0.38 o 
   5   4  11        0.71        0.53      0.46 o 
  -5   5  11       52.71       54.19      1.26 o 
  -4   5  11        9.48        9.52      0.57 o 
  -3   5  11       30.97       28.22      1.19 o 
  -2   5  11       65.04       61.09      1.11 o 
  -1   5  11       25.90       34.77      1.20 o 
   0   5  11      345.50      370.19      4.42 o 
   1   5  11       37.73       40.28      0.63 o 
   2   5  11       22.29       24.32      0.58 o 
   3   5  11       87.33       86.85      1.45 o 
   4   5  11        0.84        0.44      0.30 o 
   5   5  11       72.73       81.71      1.66 o 
  -5   6  11       10.25        8.80      1.05 o 
  -4   6  11        3.55        3.99      0.46 o 
  -3   6  11      308.71      296.03      4.51 o 
  -2   6  11      148.14      125.92      1.83 o 
  -1   6  11        1.07        0.90      0.20 o 
   0   6  11       65.77       61.33      0.87 o 
   1   6  11       98.90       94.23      1.14 o 
   2   6  11       80.79       75.28      1.41 o 
   3   6  11      153.17      156.23      1.96 o 
   4   6  11      267.09      264.56      8.15 o 
   5   6  11        8.85        6.46      0.74 o 
  -5   7  11       15.37       16.82      1.58 o 
  -4   7  11        2.71        2.37      0.79 o 
  -3   7  11       62.28       59.35      1.57 o 
  -2   7  11        4.64        8.41      0.74 o 
  -1   7  11      853.60      835.18     12.08 o 
   0   7  11      313.26      301.41      4.74 o 
   1   7  11      986.71      962.65     14.12 o 
   2   7  11      619.24      600.80      9.20 o 
   3   7  11        6.23        9.64      0.74 o 
   4   7  11       50.89       53.09      2.37 o 
  -4   8  11      212.83      207.64      5.52 o 
  -3   8  11      129.30      106.97      2.50 o 
  -2   8  11        6.08       10.52      1.18 o 
  -1   8  11       47.89       47.19      1.30 o 
   0   8  11       91.32       78.49      1.76 o 
   1   8  11       11.87       12.06      0.82 o 
   2   8  11      204.67      189.17      3.53 o 
   3   8  11        3.32        5.13      0.74 o 
   4   8  11      110.01      113.55      3.68 o 
  -4   9  11      102.70      100.40      3.42 o 
  -3   9  11       18.43       20.24      1.58 o 
  -2   9  11       86.13       84.64      2.04 o 
  -1   9  11      151.73      146.86      2.88 o 
   0   9  11       72.67       74.00      1.76 o 
   1   9  11       63.50       62.63      2.10 o 
   2   9  11      570.60      578.58      9.01 o 
   3   9  11       76.84       80.44      2.13 o 
   4   9  11        0.11        1.58      1.05 o 
  -3  10  11       21.93       26.81      1.84 o 
  -2  10  11       17.24       16.05      0.93 o 
  -1  10  11      104.38      103.73      2.42 o 
   0  10  11        1.70        1.05      0.56 o 
   1  10  11        4.56        5.21      0.74 o 
   2  10  11       60.23       59.94      1.86 o 
   3  10  11        0.12        0.39      0.74 o 
  -2  11  11       58.51       61.58      2.37 o 
  -1  11  11        4.35        4.63      0.74 o 
   0  11  11       18.27       15.40      1.01 o 
   1  11  11        1.04        0.23      0.63 o 
   2  11  11        3.04        3.64      0.74 o 
   3  11  11       50.47       58.09      2.63 o 
  -2  12  11        0.18        0.79      0.56 o 
  -1  12  11       65.29       72.27      4.60 o 
   0  12  11       43.38       44.16      2.37 o 
   1  12  11       29.64       31.07      1.38 o 
  -4   0  12       92.40       86.74      2.63 o 
  -2   0  12       16.87       36.53      1.31 o 
   0   0  12      272.65      329.97      4.74 o 
   2   0  12     2990.49     3146.33     34.95 o 
   4   0  12       17.10       19.19      1.05 o 
  -5   1  12      284.01      283.08      4.65 o 
  -4   1  12       36.21       32.47      1.12 o 
  -3   1  12       45.68       42.78      1.71 o 
  -2   1  12       48.51       49.33      0.91 o 
  -1   1  12      202.89      239.76      2.93 o 
   0   1  12     1648.80     1718.42     18.74 o 
   1   1  12      230.31      251.73      3.00 o 
   2   1  12       56.66       64.73      0.92 o 
   3   1  12       20.89       18.56      1.15 o 
   4   1  12      355.96      341.48      4.34 o 
   5   1  12       12.37       14.24      0.93 o 
  -5   2  12       81.61       83.98      2.04 o 
  -4   2  12      205.23      199.25      3.35 o 
  -3   2  12      185.54      186.10      2.97 o 
  -2   2  12       15.69       17.14      0.54 o 
  -1   2  12       81.82       83.63      1.26 o 
   0   2  12     2019.00     2255.91     30.68 o 
   1   2  12      337.92      325.94      3.35 o 
   2   2  12       16.58       11.33      0.39 o 
   3   2  12       18.92       18.08      0.61 o 
   4   2  12      331.05      325.56      4.19 o 
   5   2  12       67.69       67.66      1.41 o 
  -5   3  12        9.05        8.07      0.74 o 
  -4   3  12       80.54       83.00      2.50 o 
  -3   3  12       14.39       14.89      0.64 o 
  -2   3  12       27.14       27.67      0.65 o 
  -1   3  12       33.82       51.63      0.91 o 
   0   3  12      483.51      508.43      5.86 o 
   1   3  12     1124.65     1174.50     11.38 o 
   2   3  12      211.00      194.76      4.21 o 
   3   3  12       65.53       69.70      1.68 o 
   4   3  12       11.87       11.06      0.61 o 
   5   3  12        7.31        9.37      0.61 o 
  -5   4  12        6.05        7.60      0.92 o 
  -4   4  12       16.96       17.50      0.74 o 
  -3   4  12        0.63        0.85      0.26 o 
  -2   4  12        9.44       13.97      0.42 o 
  -1   4  12        0.01        9.49      0.55 o 
   0   4  12        1.71        3.46      0.30 o 
   1   4  12     1591.78     1478.34     15.29 o 
   2   4  12      288.64      269.26      2.95 o 
   3   4  12        0.00        0.00      0.50 o 
   4   4  12      286.01      289.88      4.28 o 
   5   4  12       27.99       29.13      1.25 o 
  -5   5  12       18.15       15.27      0.81 o 
  -4   5  12       82.81       79.39      1.86 o 
  -3   5  12       44.45       44.51      0.95 o 
  -2   5  12       21.08       23.10      0.69 o 
  -1   5  12      397.64      401.07      4.69 o 
   0   5  12       45.60       40.30      0.85 o 
   1   5  12      257.39      279.87      3.05 o 
   2   5  12      677.53      638.68      6.45 o 
   3   5  12      144.49      141.18      2.06 o 
   4   5  12        0.61        1.76      0.51 o 
   5   5  12        5.11        6.40      0.61 o 
  -5   6  12       22.62       21.69      1.12 o 
  -4   6  12       10.42        9.59      0.61 o 
  -3   6  12       56.70       54.01      0.98 o 
  -2   6  12       33.73       28.79      0.65 o 
  -1   6  12      129.85      132.96      1.87 o 
   0   6  12      195.00      197.79      2.22 o 
   1   6  12       26.70       24.31      0.72 o 
   2   6  12       23.80       22.63      0.60 o 
   3   6  12      296.03      265.72      3.04 o 
   4   6  12        6.36        8.16      0.74 o 
   5   6  12        6.03        6.66      1.18 o 
  -4   7  12      150.66      137.47      4.21 o 
  -3   7  12      101.40      100.27      2.23 o 
  -2   7  12       20.15       20.76      0.93 o 
  -1   7  12        5.09        7.88      0.63 o 
   0   7  12      296.89      272.02      4.36 o 
   1   7  12       25.38       22.61      1.01 o 
   2   7  12      287.40      266.29      4.55 o 
   3   7  12      297.06      306.53      5.20 o 
   4   7  12        0.42        1.05      0.79 o 
  -4   8  12       80.58       63.61      2.63 o 
  -3   8  12        4.55        5.89      0.79 o 
  -2   8  12      281.61      281.26      4.74 o 
  -1   8  12        7.32       10.52      0.74 o 
   0   8  12      159.37      148.11      2.79 o 
   1   8  12      139.09      140.09      2.79 o 
   2   8  12       11.70       12.23      0.82 o 
   3   8  12       28.56       24.37      1.18 o 
   4   8  12        0.08        1.31      0.79 o 
  -3   9  12       10.83        9.99      1.05 o 
  -2   9  12       53.12       53.49      1.49 o 
  -1   9  12      120.59      121.38      2.50 o 
   0   9  12      170.29      149.03      2.88 o 
   1   9  12      147.62      149.82      3.29 o 
   2   9  12        5.52        5.01      0.74 o 
   3   9  12        0.91        1.46      0.63 o 
   4   9  12        0.60        1.58      1.05 o 
  -3  10  12        5.23        6.05      1.05 o 
  -2  10  12       13.73       14.65      0.93 o 
  -1  10  12      138.93      140.11      2.88 o 
   0  10  12        2.64        2.73      0.63 o 
   1  10  12        2.26        4.22      0.74 o 
   2  10  12        0.13       -0.53      0.56 o 
   3  10  12       13.31       14.48      1.12 o 
  -2  11  12       11.07       12.44      1.05 o 
  -1  11  12        5.08        7.45      1.58 o 
   0  11  12       53.82       49.94      2.37 o 
   1  11  12        7.62        9.33      0.93 o 
   2  11  12        6.57        5.46      0.82 o 
  -1  12  12        0.03       -0.13      0.56 o 
   0  12  12       63.03       70.97      2.89 o 
   1  12  12       18.63       23.94      1.30 o 
  -5   0  13      101.57      105.14      3.15 o 
  -3   0  13       84.95       91.73      2.63 o 
  -1   0  13      638.17      625.92     12.22 o 
   1   0  13      716.04      794.83      9.05 o 
   3   0  13       29.42       31.56      0.93 o 
   5   0  13      173.82      178.21      4.73 o 
  -5   1  13       92.67       92.65      2.13 o 
  -4   1  13        8.22       10.38      0.74 o 
  -3   1  13      950.87      979.35     13.38 o 
  -2   1  13        3.56        2.82      0.39 o 
  -1   1  13      410.60      431.65      6.80 o 
   0   1  13      662.63      654.29      8.82 o 
   1   1  13       88.43       77.09      1.25 o 
   2   1  13       53.33       42.63      0.83 o 
   3   1  13      795.33      780.97     13.43 o 
   4   1  13      161.55      161.42      2.80 o 
   5   1  13       21.51       22.47      1.12 o 
  -5   2  13      195.26      199.02      3.53 o 
  -4   2  13        9.24        9.38      0.74 o 
  -3   2  13      572.47      563.15      7.99 o 
  -2   2  13        5.35        7.14      0.46 o 
  -1   2  13      941.63      942.67     14.22 o 
   0   2  13       19.07       24.44      0.61 o 
   1   2  13       13.38       16.69      0.42 o 
   2   2  13      518.18      531.14      5.38 o 
   3   2  13      226.22      206.87      2.78 o 
   4   2  13      354.31      332.12      4.30 o 
   5   2  13       73.80       83.94      2.39 o 
  -5   3  13       71.07       72.81      1.86 o 
  -4   3  13       39.00       38.11      1.12 o 
  -3   3  13       88.56       84.96      1.41 o 
  -2   3  13        8.06        9.92      0.46 o 
  -1   3  13        4.73        5.90      0.34 o 
   0   3  13      254.00      258.76      3.13 o 
   1   3  13      180.19      178.78      3.53 o 
   2   3  13      196.07      163.28      2.17 o 
   3   3  13       68.05       65.80      1.21 o 
   4   3  13       14.47       17.73      0.76 o 
   5   3  13        3.01        3.72      0.46 o 
  -5   4  13       22.24       23.54      1.12 o 
  -4   4  13      264.76      250.02      4.09 o 
  -3   4  13      226.05      203.14      2.78 o 
  -2   4  13      296.70      306.22      3.74 o 
  -1   4  13       30.14       31.86      0.85 o 
   0   4  13      399.38      419.94      4.95 o 
   1   4  13      240.55      213.25      2.35 o 
   2   4  13       79.94       69.99      1.12 o 
   3   4  13      196.75      179.87      2.48 o 
   4   4  13      312.19      314.64      4.15 o 
   5   4  13       25.16       28.28      0.91 o 
  -5   5  13        4.52        3.95      0.54 o 
  -4   5  13        0.97        1.10      0.44 o 
  -3   5  13       14.72       16.76      0.61 o 
  -2   5  13        2.62        5.19      0.38 o 
   0   5  13      272.30      255.22      3.89 o 
   2   5  13       85.37       79.45      1.21 o 
   3   5  13      394.14      382.85      4.69 o 
   4   5  13        0.77        0.35      0.30 o 
   5   5  13       73.01       71.02      1.56 o 
  -5   6  13       18.77       18.69      1.12 o 
  -4   6  13        0.05       -0.04      0.38 o 
  -3   6  13       15.43       12.40      0.61 o 
  -2   6  13      103.83       95.34      1.50 o 
  -1   6  13      199.05      179.69      2.76 o 
   0   6  13        9.00        8.24      0.64 o 
   1   6  13      423.40      408.36      4.26 o 
   2   6  13      927.69      930.54     10.85 o 
   3   6  13       34.37       37.95      0.85 o 
   4   6  13       34.99       46.05      1.38 o 
   5   6  13       15.82       22.51      1.12 o 
  -4   7  13      127.65      126.95      3.94 o 
  -3   7  13       14.53       14.46      1.05 o 
  -2   7  13       31.66       25.40      0.93 o 
  -1   7  13      176.06      161.54      2.97 o 
   0   7  13       78.32       76.41      1.76 o 
   1   7  13      131.66      132.47      2.60 o 
   2   7  13      113.79      106.71      2.32 o 
   3   7  13      214.64      196.62      5.39 o 
   4   7  13       40.40       42.84      2.10 o 
  -4   8  13      193.89      179.52      5.26 o 
  -3   8  13       53.99       50.84      2.37 o 
  -2   8  13        0.48        1.05      0.66 o 
  -1   8  13      114.98       98.26      2.13 o 
   0   8  13       45.29       43.89      1.30 o 
   1   8  13        0.19        1.31      0.56 o 
   2   8  13      138.09      137.47      2.79 o 
   3   8  13        2.72        2.01      0.66 o 
   4   8  13       50.26       62.82      2.63 o 
  -3   9  13        0.17        0.37      0.44 o 
  -2   9  13        2.31        1.84      0.56 o 
  -1   9  13       20.14       25.97      1.45 o 
   0   9  13      280.42      271.54      4.55 o 
   1   9  13      344.96      330.80      5.58 o 
   2   9  13        0.63        0.11      0.63 o 
   3   9  13       51.08       49.41      2.50 o 
  -3  10  13        1.84        4.21      1.05 o 
  -2  10  13       35.97       33.31      1.45 o 
  -1  10  13       82.95       84.64      2.04 o 
   0  10  13       12.78       13.69      0.93 o 
   1  10  13       36.11       40.62      1.49 o 
   2  10  13       29.71       28.79      1.30 o 
   3  10  13      130.19      134.90      5.13 o 
  -2  11  13        0.06        0.13      0.56 o 
  -1  11  13       33.59       36.27      1.38 o 
   0  11  13        3.38        5.78      1.05 o 
   1  11  13       58.05       59.68      1.86 o 
   2  11  13        1.73        1.24      0.63 o 
  -1  12  13       91.71       92.28      2.42 o 
   0  12  13       39.03       40.74      2.10 o 
   1  12  13        6.87        7.89      1.31 o 
  -4   0  14       12.86       14.98      1.05 o 
  -2   0  14      889.55      875.26     16.82 o 
   0   0  14      778.85      770.54     10.68 o 
   2   0  14       43.72       37.59      1.58 o 
   4   0  14       12.26       14.19      1.05 o 
  -5   1  14        4.91        6.83      0.92 o 
  -4   1  14       18.37       19.72      0.93 o 
  -3   1  14      273.37      261.13      4.09 o 
  -2   1  14      395.46      442.12      6.32 o 
  -1   1  14      207.84      219.93      2.78 o 
   0   1  14        1.38        1.64      0.57 o 
   1   1  14       77.57       84.17      1.57 o 
   2   1  14      540.96      561.13      7.17 o 
   3   1  14        6.10        8.48      0.51 o 
   4   1  14      110.71      120.84      2.46 o 
   5   1  14        5.38        6.51      0.74 o 
  -5   2  14       39.57       42.97      1.30 o 
  -4   2  14       35.80       39.58      1.20 o 
  -3   2  14        1.05        2.90      0.66 o 
  -2   2  14        1.02        0.88      0.33 o 
  -1   2  14      146.56      138.72      1.97 o 
   0   2  14      456.81      441.72      5.10 o 
   1   2  14       60.71       68.85      1.02 o 
   2   2  14       26.81       26.23      0.58 o 
   3   2  14       49.26       55.48      1.06 o 
   4   2  14       32.00       30.28      0.91 o 
   5   2  14       28.49       30.71      0.91 o 
  -5   3  14        2.12        2.50      0.56 o 
  -4   3  14        9.94       10.91      0.74 o 
  -3   3  14       93.20       89.57      1.52 o 
  -2   3  14        4.87        4.89      0.34 o 
  -1   3  14      300.22      298.53      3.69 o 
   0   3  14      158.71      173.96      2.32 o 
   1   3  14        7.70        9.45      0.39 o 
   2   3  14        5.47        4.46      0.61 o 
   3   3  14       41.43       46.30      1.06 o 
   4   3  14       47.30       50.07      1.16 o 
   5   3  14        6.93        6.51      0.61 o 
  -5   4  14        4.70        4.75      0.74 o 
  -4   4  14       10.79        9.87      0.74 o 
  -3   4  14      112.99      107.84      1.72 o 
  -2   4  14       19.18       18.00      0.61 o 
  -1   4  14      784.34      796.47      9.93 o 
   0   4  14      110.48      110.60      1.56 o 
   1   4  14        0.54        5.49      0.31 o 
   2   4  14      100.07       88.01      1.24 o 
   3   4  14        2.17        2.83      0.51 o 
   4   4  14       56.29       51.28      1.21 o 
   5   4  14       11.86       12.55      0.76 o 
  -5   5  14       69.56       71.18      1.52 o 
  -4   5  14        9.94       11.73      0.74 o 
  -3   5  14        0.53        0.79      0.37 o 
  -2   5  14       95.92       95.13      1.56 o 
  -1   5  14      284.36      250.37      4.99 o 
   1   5  14      620.15      602.09      6.94 o 
   2   5  14      100.29      102.18      1.38 o 
   3   5  14       27.89       22.98      0.97 o 
   4   5  14       20.14       19.91      0.76 o 
   5   5  14       28.57       29.76      1.01 o 
  -4   6  14       91.94       84.74      1.56 o 
  -3   6  14        1.15        3.56      0.38 o 
  -2   6  14        0.05        0.46      0.33 o 
  -1   6  14        2.02        7.72      0.46 o 
   0   6  14      444.95      422.67      4.99 o 
   1   6  14      495.85      483.53      6.94 o 
   2   6  14        4.34        6.33      0.49 o 
   3   6  14      157.54      155.03      2.37 o 
   4   6  14       16.16       21.71      1.01 o 
  -4   7  14       59.64       70.70      2.89 o 
  -3   7  14       49.23       50.61      1.49 o 
  -2   7  14       36.27       38.06      1.71 o 
  -1   7  14      230.64      190.84      5.39 o 
   0   7  14      340.78      345.39      5.48 o 
   1   7  14        0.24        1.71      0.56 o 
   2   7  14       14.77       13.54      0.93 o 
   3   7  14        0.02       -0.39      0.56 o 
   4   7  14        0.00        1.05      0.79 o 
  -4   8  14       27.47       23.39      1.58 o 
  -3   8  14       18.36       24.05      1.12 o 
  -2   8  14        2.57        5.39      0.56 o 
  -1   8  14       63.36       62.57      1.67 o 
   0   8  14      202.79      201.16      3.62 o 
   1   8  14       38.53       35.11      1.30 o 
   2   8  14      120.66      122.79      2.60 o 
   3   8  14      142.76      146.49      3.06 o 
   4   8  14       20.39       20.50      1.58 o 
  -3   9  14       57.97       61.30      1.76 o 
  -2   9  14      126.31      121.03      3.94 o 
  -1   9  14        1.55        2.13      0.56 o 
   0   9  14       10.06        7.18      0.79 o 
   1   9  14        1.98        2.82      0.56 o 
   2   9  14       63.06       61.38      1.86 o 
   3   9  14        2.98        2.79      0.74 o 
  -3  10  14       24.94       25.76      1.84 o 
  -2  10  14        5.91        9.37      0.82 o 
  -1  10  14       61.09       62.45      1.67 o 
   0  10  14       32.85       36.53      1.84 o 
   1  10  14        8.86       10.92      0.93 o 
   2  10  14        4.70        5.79      0.74 o 
   3  10  14        0.10       -0.49      0.63 o 
  -2  11  14        0.81       -0.13      0.56 o 
  -1  11  14        3.57        7.25      0.74 o 
   0  11  14        7.90        7.62      1.31 o 
   1  11  14      369.05      397.08      6.78 o 
   2  11  14        2.56        2.37      0.74 o 
  -1  12  14       14.52       14.60      1.12 o 
   0  12  14       11.22       14.46      1.58 o 
  -5   0  15        5.19        6.31      1.05 o 
  -3   0  15        2.54        5.52      0.79 o 
  -1   0  15      287.19      308.57      6.57 o 
   1   0  15     1880.23     1849.18     24.97 o 
   3   0  15      404.17      379.28      7.89 o 
   5   0  15        1.39        4.73      1.05 o 
  -5   1  15       33.80       32.75      1.20 o 
  -4   1  15      196.14      196.23      3.43 o 
  -3   1  15        2.41        2.15      0.44 o 
  -2   1  15        0.05        2.39      0.37 o 
  -1   1  15     1015.46     1051.79     15.51 o 
   0   1  15       23.99       33.21      0.76 o 
   1   1  15      104.82      103.70      1.86 o 
   2   1  15      371.19      347.76      5.45 o 
   3   1  15       43.57       39.43      1.12 o 
   4   1  15        0.72        1.97      0.56 o 
   5   1  15       18.96       22.68      1.31 o 
  -5   2  15        1.37        1.05      0.56 o 
  -4   2  15       80.69       78.47      1.86 o 
  -3   2  15      194.00      197.26      4.99 o 
  -2   2  15      375.28      356.37      4.34 o 
  -1   2  15        1.47        5.46      0.88 o 
   0   2  15      378.56      338.61      4.04 o 
   1   2  15      269.18      245.55      2.66 o 
   2   2  15      168.99      157.84      3.23 o 
   3   2  15       27.90       30.21      1.11 o 
   4   2  15        0.28        0.26      0.37 o 
   5   2  15        0.57        1.45      0.56 o 
  -5   3  15       43.60       45.08      1.49 o 
  -4   3  15      244.40      240.50      4.09 o 
  -3   3  15       86.03       88.34      1.52 o 
  -2   3  15       37.77       44.61      0.95 o 
  -1   3  15      159.98      152.41      2.55 o 
   0   3  15       23.22       18.58      0.76 o 
   1   3  15        5.55        6.69      0.39 o 
   2   3  15     1048.09     1017.52     11.47 o 
   3   3  15      298.33      275.60      3.54 o 
   4   3  15       45.18       41.89      1.06 o 
   5   3  15       15.11       16.70      0.93 o 
  -5   4  15        0.17       -0.26      0.56 o 
  -4   4  15       57.23       56.52      1.49 o 
  -3   4  15        1.38        0.18      0.30 o 
  -2   4  15        0.68        3.02      0.34 o 
  -1   4  15       33.85       35.45      0.80 o 
   0   4  15       90.82       84.73      1.37 o 
   1   4  15       17.99       23.86      0.64 o 
   2   4  15      292.56      284.55      3.12 o 
   3   4  15       11.25       14.66      0.61 o 
   4   4  15        0.05        0.26      0.30 o 
   5   4  15        1.70        1.40      0.46 o 
  -5   5  15       18.28       19.94      0.85 o 
  -4   5  15       13.67       14.91      0.92 o 
  -3   5  15      382.69      353.97      4.50 o 
  -2   5  15      377.30      370.30      4.50 o 
  -1   5  15        4.21        1.14      0.30 o 
   0   5  15       52.52       66.54      1.14 o 
   1   5  15        0.77        2.05      0.37 o 
   2   5  15      988.99      974.22      9.64 o 
   3   5  15       14.17       18.91      0.99 o 
   4   5  15        0.95        3.00      0.46 o 
   5   5  15        9.92       11.31      0.70 o 
  -4   6  15       18.91       20.61      1.31 o 
  -3   6  15       64.60       63.07      1.26 o 
  -2   6  15        6.14        4.17      0.94 o 
  -1   6  15       70.52       74.53      1.26 o 
   0   6  15       55.34       63.77      1.14 o 
   1   6  15      175.30      174.78      2.48 o 
   2   6  15       42.82       35.53      1.10 o 
   3   6  15        3.38        5.01      0.49 o 
   4   6  15       38.05       34.81      1.31 o 
  -4   7  15        1.21        2.63      0.79 o 
  -3   7  15      140.04      143.89      2.88 o 
  -2   7  15       14.26       14.03      0.82 o 
  -1   7  15       69.80       60.56      1.57 o 
   0   7  15      236.98      221.26      3.81 o 
   1   7  15      210.19      197.72      3.68 o 
   2   7  15       23.16       21.25      1.01 o 
   3   7  15       49.76       47.35      1.49 o 
   4   7  15       24.38       24.18      1.58 o 
  -3   8  15        1.13        2.82      0.56 o 
  -2   8  15       31.06       30.63      1.12 o 
  -1   8  15       35.10       38.64      1.30 o 
   0   8  15       74.63       75.30      1.76 o 
   1   8  15       51.42       57.99      1.67 o 
   2   8  15       69.64       79.64      2.04 o 
   3   8  15      148.98      163.56      3.25 o 
   4   8  15        0.07        0.00      0.79 o 
  -3   9  15       39.41       47.34      1.57 o 
  -2   9  15       45.00       44.88      1.71 o 
  -1   9  15       62.09       57.82      1.67 o 
   0   9  15       21.18       25.28      2.37 o 
   1   9  15        3.48        4.75      0.74 o 
   2   9  15       23.96       29.71      1.30 o 
   3   9  15       18.34       22.25      1.12 o 
  -2  10  15        2.17        2.99      0.56 o 
  -1  10  15       22.64       23.39      1.12 o 
   0  10  15       12.83       12.62      1.31 o 
   1  10  15      143.60      151.66      3.16 o 
   2  10  15        0.66        1.01      0.63 o 
   3  10  15      102.25      114.19      3.68 o 
  -2  11  15        6.61        9.80      3.29 o 
  -1  11  15        1.09        1.91      0.63 o 
   0  11  15       59.98       60.98      2.63 o 
   1  11  15       12.55       14.79      1.12 o 
   2  11  15        6.71        5.78      0.93 o 
  -4   0  16        0.82        0.79      0.53 o 
  -2   0  16      988.69      935.71     18.14 o 
   0   0  16      560.68      587.94      8.36 o 
   2   0  16      120.54      148.77      3.68 o 
   4   0  16        1.62        2.10      0.79 o 
  -5   1  16       12.29       11.06      0.82 o 
  -4   1  16      102.21       99.62      2.23 o 
  -3   1  16      217.53      210.03      3.53 o 
  -2   1  16       75.57       77.55      1.67 o 
  -1   1  16      382.86      364.27      7.80 o 
   0   1  16      121.64      127.67      1.82 o 
   1   1  16       61.84       62.93      1.06 o 
   2   1  16      399.69      345.14      5.20 o 
   3   1  16       77.37       70.45      1.67 o 
   4   1  16        3.60        4.08      0.56 o 
   5   1  16       12.16       14.46      0.93 o 
  -5   2  16        0.04       -0.13      0.37 o 
  -4   2  16      218.78      209.24      3.72 o 
  -3   2  16        2.34        9.20      0.63 o 
  -2   2  16        0.06        0.70      0.30 o 
  -1   2  16      496.74      483.23      5.71 o 
   0   2  16      532.91      530.73      6.17 o 
   1   2  16       84.27       85.79      1.37 o 
   2   2  16       99.52       85.81      1.37 o 
   3   2  16      893.80      787.10     10.97 o 
   4   2  16       24.93       24.81      1.58 o 
   5   2  16       23.66       23.40      1.12 o 
  -5   3  16        1.95        1.97      0.56 o 
  -4   3  16        3.87        3.70      0.56 o 
  -3   3  16       78.07       72.57      1.37 o 
  -2   3  16       86.79       77.46      1.37 o 
  -1   3  16       17.36       13.76      0.77 o 
   0   3  16      409.70      394.87      4.85 o 
   1   3  16        0.09        0.72      0.28 o 
   2   3  16      333.95      305.05      3.84 o 
   3   3  16       77.81       70.58      1.67 o 
   4   3  16       58.30       56.66      1.49 o 
   5   3  16       89.08       86.62      2.04 o 
  -5   4  16       64.51       66.89      1.86 o 
  -4   4  16       17.08       13.04      0.74 o 
  -3   4  16       29.70       33.88      0.94 o 
  -2   4  16        0.05        2.39      0.34 o 
  -1   4  16      521.23      509.84      6.01 o 
   0   4  16       42.16       45.02      0.95 o 
   1   4  16      307.65      303.02      3.28 o 
   2   4  16      281.67      284.53      3.18 o 
   3   4  16       26.58       23.09      0.76 o 
   4   4  16        0.00        0.38      0.38 o 
   5   4  16       51.96       53.24      1.67 o 
  -4   5  16       29.08       28.83      1.18 o 
  -3   5  16        0.72        0.88      0.30 o 
  -2   5  16      316.57      279.61      5.19 o 
  -1   5  16       51.78       57.26      1.11 o 
   0   5  16      673.16      656.24     10.67 o 
   1   5  16      156.03      141.54      2.09 o 
   2   5  16      101.81       91.16      1.34 o 
   3   5  16       24.89       24.66      0.80 o 
   4   5  16       38.63       45.21      1.11 o 
  -4   6  16       88.71       89.37      2.89 o 
  -3   6  16        2.20        1.86      0.34 o 
  -2   6  16       54.30       52.96      1.11 o 
  -1   6  16      597.73      564.05     12.09 o 
   0   6  16       42.47       38.01      1.01 o 
   2   6  16      553.67      549.33      5.74 o 
   3   6  16        0.46       -0.13      0.37 o 
   4   6  16        0.00        0.16      0.44 o 
  -4   7  16        1.57        1.84      0.79 o 
  -3   7  16       19.98       17.62      1.01 o 
  -2   7  16        4.54        7.36      1.05 o 
  -1   7  16       96.87       95.81      2.04 o 
   0   7  16       16.70       14.76      1.05 o 
   1   7  16      231.01      232.23      5.78 o 
   2   7  16       14.37       14.42      1.18 o 
   3   7  16       28.88       28.91      1.12 o 
   4   7  16        0.23        0.79      0.79 o 
  -3   8  16        0.61        1.97      0.56 o 
  -2   8  16       17.47       19.45      0.93 o 
  -1   8  16      116.93      109.52      2.42 o 
   0   8  16       12.05       14.44      0.92 o 
   1   8  16      321.21      319.23      5.39 o 
   2   8  16      187.16      195.83      3.72 o 
   3   8  16       84.06       90.06      2.23 o 
  -3   9  16       24.57       26.85      2.37 o 
  -2   9  16        0.04        0.13      0.92 o 
  -1   9  16        1.22        2.50      0.56 o 
   0   9  16      387.63      417.92      9.46 o 
   1   9  16       43.68       51.95      1.67 o 
   2   9  16        1.13        1.31      0.63 o 
   3   9  16        9.25       12.64      1.12 o 
  -2  10  16        8.94       13.38      1.18 o 
  -1  10  16       25.76       24.87      1.12 o 
   0  10  16       11.73       13.40      1.31 o 
   1  10  16      167.36      175.71      3.53 o 
   2  10  16        0.29        1.05      0.74 o 
  -1  11  16        4.67        7.76      0.74 o 
   0  11  16        5.67        5.78      1.05 o 
   1  11  16       49.47       51.45      1.76 o 
  -5   0  17       91.73       95.41      3.15 o 
  -3   0  17      115.35      100.14      2.89 o 
  -1   0  17     1213.89     1258.48     23.92 o 
   1   0  17       21.45       20.24      1.05 o 
   3   0  17       42.76       30.23      1.58 o 
   5   0  17       27.26       27.60      1.58 o 
  -5   1  17      114.58      118.70      2.60 o 
  -4   1  17        5.28        5.47      1.05 o 
  -3   1  17      205.14      195.58      3.35 o 
  -2   1  17      276.91      255.81      4.21 o 
  -1   1  17        0.48        1.49      0.30 o 
   0   1  17       45.58       46.13      0.91 o 
   1   1  17      112.49      121.24      1.84 o 
   2   1  17      151.74      153.10      2.60 o 
   3   1  17       99.67       73.66      3.81 o 
   4   1  17      177.96      172.95      3.16 o 
   5   1  17       51.15       54.81      1.67 o 
  -5   2  17       35.47       38.64      1.30 o 
  -4   2  17        2.08        2.10      0.56 o 
  -3   2  17       32.25       32.38      1.31 o 
  -2   2  17      166.41      156.49      2.28 o 
  -1   2  17        5.02        5.44      0.46 o 
   0   2  17      159.23      180.20      2.48 o 
   1   2  17      100.27      100.07      1.52 o 
   2   2  17       67.59       61.31      1.16 o 
   3   2  17      537.83      504.21     10.38 o 
   4   2  17        4.62        2.59      0.66 o 
   5   2  17       15.94       16.33      0.93 o 
  -5   3  17       46.03       50.70      1.97 o 
  -4   3  17       60.48       55.34      1.49 o 
  -3   3  17      258.62      264.26      3.54 o 
  -2   3  17      858.37      831.90     10.35 o 
  -1   3  17       71.57       75.64      1.37 o 
   0   3  17       14.57       21.93      0.61 o 
   1   3  17     1327.60     1262.71     14.05 o 
   2   3  17       46.28       50.11      1.45 o 
   3   3  17        0.03        3.07      0.56 o 
   4   3  17        0.02        1.37      0.44 o 
   5   3  17       48.68       52.83      1.67 o 
  -4   4  17        7.25        6.44      1.05 o 
  -3   4  17      168.16      160.70      2.37 o 
  -2   4  17       41.79       34.80      0.91 o 
  -1   4  17        6.06        3.99      0.34 o 
   0   4  17       63.69       66.50      1.67 o 
   1   4  17      114.72      106.74      1.48 o 
   2   4  17        1.06        1.25      0.34 o 
   3   4  17        0.79        0.79      0.37 o 
   4   4  17       18.94       16.05      0.93 o 
  -4   5  17      202.82      211.85      3.72 o 
  -3   5  17       64.61       64.71      1.26 o 
  -2   5  17      240.12      215.30      2.93 o 
  -1   5  17       25.40       32.93      0.80 o 
   0   5  17      632.54      591.64      9.73 o 
   1   5  17      105.04       87.15      1.75 o 
   2   5  17       55.82       55.42      0.98 o 
   3   5  17       88.87       87.82      1.56 o 
   4   5  17       11.31       12.38      0.74 o 
  -4   6  17        2.20        2.10      0.56 o 
  -3   6  17       29.20       26.30      1.00 o 
  -2   6  17      423.82      420.81      5.15 o 
  -1   6  17      138.32      127.43      3.55 o 
   0   6  17       10.41        6.20      0.56 o 
   1   6  17      101.41      113.90      1.82 o 
   2   6  17       58.21       56.98      1.14 o 
   3   6  17        2.52        3.45      1.05 o 
   4   6  17       18.13       16.31      0.93 o 
  -4   7  17        1.54        0.53      0.79 o 
  -3   7  17       24.96       25.76      1.12 o 
  -2   7  17       28.83       25.76      1.58 o 
  -1   7  17       13.03       21.03      1.31 o 
   0   7  17       57.24       52.97      1.38 o 
   1   7  17      198.84      203.46      7.62 o 
   2   7  17       41.48       47.93      2.10 o 
   3   7  17       12.77       16.56      1.31 o 
   4   7  17        0.52        1.05      0.79 o 
  -3   8  17        9.18       11.04      1.18 o 
  -2   8  17        7.45       10.46      0.82 o 
  -1   8  17        2.07        4.61      0.79 o 
   0   8  17      122.06      116.54      2.50 o 
   1   8  17       17.24       14.85      0.93 o 
   2   8  17      244.59      248.54      4.46 o 
   3   8  17       25.75       27.76      1.30 o 
  -3   9  17        4.37        5.39      0.74 o 
  -2   9  17        2.14        2.13      0.56 o 
  -1   9  17       47.60       53.11      1.57 o 
   0   9  17        1.56        1.84      0.79 o 
   1   9  17        1.29        3.48      0.66 o 
   2   9  17       13.02       14.48      1.01 o 
   3   9  17       28.33       26.68      1.30 o 
  -2  10  17       63.39       64.94      1.86 o 
  -1  10  17        4.44        5.21      0.74 o 
   0  10  17       24.67       25.50      1.58 o 
   1  10  17      148.05      161.06      3.35 o 
   2  10  17       28.74       34.70      1.49 o 
  -1  11  17      100.35      113.55      2.60 o 
   0  11  17       50.43       49.94      2.37 o 
   1  11  17        1.16        1.84      1.05 o 
  -4   0  18      185.98      175.05      4.47 o 
  -2   0  18      516.77      483.89      9.99 o 
   0   0  18        9.51        7.03      0.66 o 
   2   0  18     2336.46     2155.81     40.48 o 
   4   0  18       21.23       24.97      1.58 o 
  -4   1  18        5.53        5.63      0.79 o 
  -3   1  18        5.41        8.02      0.74 o 
  -2   1  18        1.86        4.79      0.56 o 
  -1   1  18      113.01      104.38      1.67 o 
   0   1  18      220.73      232.83      3.04 o 
   1   1  18      550.57      516.40      6.12 o 
   2   1  18      412.97      368.38      5.58 o 
   3   1  18       15.54       14.50      0.79 o 
   4   1  18       37.75       36.30      1.20 o 
   5   1  18        3.48        5.34      1.31 o 
  -4   2  18        0.00       -0.37      0.37 o 
  -3   2  18      123.21      130.02      2.50 o 
  -2   2  18      445.33      432.99      5.26 o 
  -1   2  18      388.11      379.07      8.04 o 
   0   2  18        0.00        0.61      0.30 o 
   1   2  18      352.35      352.67      4.30 o 
   2   2  18       80.99       70.54      1.57 o 
   3   2  18       89.37       89.90      1.86 o 
   4   2  18        2.68        4.47      0.79 o 
   5   2  18       64.45       70.70      2.63 o 
  -4   3  18       11.17       10.99      0.92 o 
  -3   3  18      297.82      273.37      4.46 o 
  -2   3  18       55.69       46.54      1.42 o 
  -1   3  18       10.63       15.72      0.61 o 
   0   3  18       30.27       28.72      0.85 o 
   1   3  18      895.00      842.48      9.60 o 
   2   3  18      199.09      189.02      3.16 o 
   3   3  18       54.71       58.02      1.97 o 
   4   3  18        3.29        6.18      0.74 o 
  -4   4  18       21.56       23.85      1.18 o 
  -3   4  18       21.96       26.01      1.37 o 
  -2   4  18      557.06      553.94      6.62 o 
  -1   4  18       10.71       15.62      0.61 o 
   0   4  18      134.32      126.29      1.87 o 
   1   4  18      446.11      465.76      5.56 o 
   2   4  18      623.59      575.78     11.00 o 
   3   4  18      219.81      210.55      7.62 o 
   4   4  18       20.65       21.13      1.31 o 
  -4   5  18        6.18        5.61      1.45 o 
  -3   5  18        1.12        1.77      0.34 o 
  -2   5  18        8.78        8.27      0.49 o 
  -1   5  18       86.69       75.51      1.41 o 
   0   5  18      288.01      269.81      3.43 o 
   1   5  18      835.83      815.53     14.45 o 
   2   5  18        5.75        5.76      0.46 o 
   3   5  18        0.80       -0.13      0.39 o 
   4   5  18        0.69        0.53      0.56 o 
  -4   6  18       38.86       39.33      1.30 o 
  -3   6  18        1.64        1.48      0.34 o 
  -2   6  18      157.64      145.85      2.21 o 
  -1   6  18        0.01        1.05      0.30 o 
   0   6  18       29.75       29.04      1.15 o 
   1   6  18       64.72       57.33      1.13 o 
   2   6  18        5.42        8.82      0.54 o 
   3   6  18       41.12       49.41      1.84 o 
   4   6  18       11.34       12.35      1.31 o 
  -3   7  18       44.08       39.95      1.84 o 
  -2   7  18       78.60       82.79      2.89 o 
  -1   7  18        1.31        2.63      0.79 o 
   0   7  18        1.04        2.37      0.79 o 
   1   7  18        0.07        0.66      0.56 o 
   2   7  18      161.57      168.78      3.16 o 
   3   7  18      108.69      101.98      3.42 o 
  -3   8  18      101.92      119.53      2.69 o 
  -2   8  18       42.82       38.22      1.84 o 
  -1   8  18        1.73        3.70      0.56 o 
   0   8  18        1.19        0.79      0.79 o 
   1   8  18       97.34       93.62      4.07 o 
   2   8  18        0.41       -0.13      0.56 o 
   3   8  18       15.98       19.71      1.58 o 
  -2   9  18        1.47        1.71      0.56 o 
  -1   9  18       36.08       34.69      1.30 o 
   0   9  18        9.48        7.36      1.05 o 
   1   9  18        1.45        1.05      0.56 o 
   2   9  18        7.68        8.18      0.92 o 
   3   9  18       15.08       17.08      1.58 o 
  -2  10  18       48.88       49.60      1.71 o 
  -1  10  18       38.25       37.42      2.10 o 
   0  10  18        9.38        7.10      1.05 o 
   1  10  18       93.70      108.96      2.60 o 
   2  10  18      110.66      122.81      2.88 o 
  -3   0  19       18.47       21.29      1.31 o 
  -1   0  19      292.63      314.09      6.83 o 
   1   0  19      831.37      805.08     15.77 o 
   3   0  19      218.26      184.78      4.47 o 
  -4   1  19      154.04      152.07      2.97 o 
  -3   1  19      478.78      438.16      6.50 o 
  -2   1  19        0.01        0.53      0.53 o 
  -1   1  19       21.01       21.72      0.84 o 
   0   1  19      890.28      872.35     11.09 o 
   1   1  19        7.63        8.19      0.69 o 
   2   1  19        0.03       -0.13      0.37 o 
   3   1  19      306.34      301.70      5.13 o 
   4   1  19      101.96       96.34      2.23 o 
  -4   2  19       55.06       58.88      1.67 o 
  -3   2  19        0.44        0.92      0.37 o 
  -2   2  19       58.80       52.40      1.11 o 
  -1   2  19       23.28       20.19      0.65 o 
   0   2  19      219.38      194.66      4.61 o 
   1   2  19       22.01       20.18      0.73 o 
   2   2  19       14.49        9.11      0.63 o 
   3   2  19        0.81        1.31      0.56 o 
   4   2  19      260.20      259.06      4.27 o 
  -4   3  19      100.58       98.76      2.50 o 
  -3   3  19        0.34        0.92      0.37 o 
  -2   3  19       43.44       39.52      0.95 o 
  -1   3  19     1702.10     1633.00     18.14 o 
   0   3  19     1062.09     1012.32     11.42 o 
   1   3  19      180.56      196.89      4.22 o 
   2   3  19      198.80      183.50      3.16 o 
   3   3  19       30.27       24.35      0.93 o 
   4   3  19        6.72        8.30      0.74 o 
  -4   4  19       85.63       86.90      2.04 o 
  -3   4  19        5.21        4.99      0.46 o 
  -2   4  19      189.42      175.13      2.53 o 
  -1   4  19        0.36        1.93      0.34 o 
   0   4  19      184.28      192.40      2.63 o 
   1   4  19        7.35        3.76      0.39 o 
   2   4  19       78.49       76.49      1.37 o 
   3   4  19       53.73       45.69      1.97 o 
   4   4  19      180.00      177.19      3.35 o 
  -4   5  19       19.51       24.84      1.12 o 
  -3   5  19       18.88       21.99      0.80 o 
  -2   5  19        3.54        1.71      0.30 o 
  -1   5  19       19.69       19.29      0.65 o 
   0   5  19      235.96      231.40      3.51 o 
   1   5  19      261.50      263.87      4.22 o 
   2   5  19        0.83        0.95      0.34 o 
   3   5  19        0.40        1.18      0.56 o 
   4   5  19      201.24      213.17      6.18 o 
  -4   6  19        4.57        4.99      1.05 o 
  -3   6  19       25.55       29.04      1.58 o 
  -2   6  19       27.50       25.19      0.80 o 
  -1   6  19       67.41       58.92      1.19 o 
   0   6  19       77.64       69.89      1.57 o 
   1   6  19       19.94       17.10      0.68 o 
   2   6  19      105.49       98.61      2.13 o 
   3   6  19       31.87       31.80      1.58 o 
   4   6  19       77.12       84.11      2.89 o 
  -3   7  19       22.83       27.34      1.58 o 
  -2   7  19       26.81       27.34      1.58 o 
  -1   7  19       29.96       30.23      1.58 o 
   0   7  19        6.96       11.56      1.31 o 
   1   7  19       75.31       72.96      1.86 o 
   2   7  19      126.29      124.06      3.68 o 
  -3   8  19      152.57      166.23      3.43 o 
  -2   8  19       14.45       14.12      0.93 o 
  -1   8  19       54.42       54.02      1.57 o 
   0   8  19       31.62       33.12      1.84 o 
   1   8  19       56.03       55.72      1.67 o 
   2   8  19       35.49       37.29      1.38 o 
  -2   9  19      149.77      165.46      3.35 o 
  -1   9  19        2.92        2.30      0.66 o 
   0   9  19      218.08      223.68      5.78 o 
   1   9  19       43.97       44.81      1.49 o 
   2   9  19        1.30        3.48      0.74 o 
  -1  10  19      154.56      155.41      3.25 o 
   0  10  19       89.99       93.57      3.42 o 
   1  10  19      167.67      168.42      3.55 o 
  -4   0  20       69.60       70.70      2.63 o 
  -2   0  20      413.60      397.41      8.41 o 
   0   0  20      867.94      824.29     11.61 o 
   2   0  20        8.55        9.20      0.79 o 
   4   0  20      148.93      146.14      4.21 o 
  -4   1  20       58.22       57.04      1.67 o 
  -3   1  20       63.35       70.71      1.67 o 
  -2   1  20       73.29       73.47      1.67 o 
  -1   1  20       10.53       15.83      0.61 o 
   0   1  20     1145.09     1089.47     12.33 o 
   1   1  20      335.62      319.09      5.45 o 
   2   1  20       56.14       39.45      1.12 o 
   3   1  20       18.09       15.96      0.93 o 
   4   1  20        0.72        1.97      0.56 o 
  -4   2  20        8.32        9.46      0.74 o 
  -3   2  20      143.32      145.22      2.79 o 
  -2   2  20      190.45      187.04      3.74 o 
  -1   2  20       43.41       46.21      2.03 o 
   0   2  20      109.38      104.80      1.67 o 
   1   2  20     1241.95     1168.85     13.14 o 
   2   2  20       59.37       60.79      2.10 o 
   3   2  20       16.21       18.27      0.93 o 
   4   2  20        0.13        0.16      0.53 o 
  -4   3  20        0.19       -0.13      0.39 o 
  -3   3  20       43.61       41.40      1.30 o 
  -2   3  20        0.34        0.61      0.30 o 
  -1   3  20      965.56      898.05     10.36 o 
   0   3  20      118.00      108.54      1.72 o 
   1   3  20      343.52      339.97      4.30 o 
   2   3  20      126.47      107.67      4.21 o 
   3   3  20       11.11       14.09      0.74 o 
   4   3  20       28.83       29.93      1.71 o 
  -4   4  20       24.46       27.61      1.12 o 
  -3   4  20       28.79       28.69      0.91 o 
  -2   4  20       65.17       56.89      1.21 o 
  -1   4  20       67.43       73.39      1.37 o 
   0   4  20        9.21        6.18      0.46 o 
   1   4  20        2.88        6.59      0.46 o 
   2   4  20       72.30       76.25      1.91 o 
   3   4  20      132.22      140.62      2.79 o 
   4   4  20       56.92       65.06      1.67 o 
  -4   5  20        0.00        1.05      0.56 o 
  -3   5  20       25.34       20.18      0.76 o 
  -2   5  20        0.12        0.95      0.34 o 
  -1   5  20       32.04       31.81      0.91 o 
   0   5  20       84.54       78.74      1.41 o 
   1   5  20       16.14       17.43      0.65 o 
   2   5  20      159.93      148.87      2.28 o 
   3   5  20        0.30        0.13      0.39 o 
   4   5  20      147.22      151.68      6.57 o 
  -3   6  20      149.31      144.61      3.23 o 
  -2   6  20       14.25       12.01      0.61 o 
  -1   6  20       38.29       39.17      0.95 o 
   0   6  20       35.44       33.86      1.71 o 
   1   6  20      167.02      162.16      2.91 o 
   2   6  20      169.58      168.85      4.99 o 
   3   6  20        2.73        1.58      0.79 o 
  -3   7  20       83.27       79.64      2.89 o 
  -2   7  20       44.06       44.42      2.10 o 
  -1   7  20       21.87       15.24      1.31 o 
   0   7  20      202.09      207.12      5.26 o 
   1   7  20       18.35       24.44      1.58 o 
   2   7  20       44.92       48.36      2.10 o 
  -3   8  20      133.32      139.31      4.21 o 
  -2   8  20       61.95       56.68      1.67 o 
  -1   8  20        1.46        2.37      0.92 o 
   0   8  20        2.24        4.21      0.79 o 
   1   8  20       96.92       98.04      3.15 o 
   2   8  20       11.18       10.25      1.31 o 
  -2   9  20        3.20        6.97      0.74 o 
  -1   9  20        3.32        1.31      0.56 o 
   0   9  20       44.15       49.15      2.37 o 
   1   9  20        4.88        6.83      0.74 o 
   2   9  20        8.20        6.83      1.05 o 
  -1  10  20        5.58        4.47      1.05 o 
   1  10  20        0.02        0.53      0.79 o 
  -3   0  21       58.82       56.51      2.10 o 
  -1   0  21      441.97      415.81      8.94 o 
   1   0  21      140.51      139.04      3.68 o 
   3   0  21      992.33      966.20     19.19 o 
  -4   1  21        2.46        4.04      0.63 o 
  -3   1  21       49.44       50.24      1.49 o 
  -2   1  21       84.75       78.85      2.63 o 
  -1   1  21     1217.62     1193.48     13.55 o 
   0   1  21        6.39        9.77      3.42 o 
   1   1  21       23.27       36.84      0.91 o 
   2   1  21       17.79       15.39      0.74 o 
   3   1  21      129.35      116.59      4.21 o 
   4   1  21       55.02       59.42      1.67 o 
  -4   2  21        0.03        0.00      0.37 o 
  -3   2  21       25.13       21.58      0.93 o 
  -2   2  21      198.51      207.10      2.93 o 
  -1   2  21       63.61       63.70      1.26 o 
   0   2  21        3.34        4.06      0.53 o 
   1   2  21       74.10       77.36      1.37 o 
   2   2  21      126.30      114.74      2.23 o 
   3   2  21        4.50        3.67      0.66 o 
   4   2  21        3.44        3.15      0.79 o 
  -4   3  21       30.15       34.94      1.97 o 
  -3   3  21       66.88       64.92      1.67 o 
  -2   3  21       29.99       32.52      0.91 o 
  -1   3  21      189.36      182.75      2.63 o 
   0   3  21       52.51       50.48      1.06 o 
   1   3  21       69.91       63.30      1.21 o 
   2   3  21      246.14      220.79      3.72 o 
   3   3  21      111.30      115.54      2.42 o 
   4   3  21       28.63       31.12      1.58 o 
  -4   4  21       25.59       25.63      1.12 o 
  -3   4  21       18.02       21.38      0.80 o 
  -2   4  21       51.55       42.16      1.06 o 
  -1   4  21       21.79       20.86      0.76 o 
   0   4  21        2.37        1.95      0.34 o 
   1   4  21      237.06      234.21      3.24 o 
   2   4  21       89.98       93.08      2.04 o 
   3   4  21        0.86        1.45      0.56 o 
   4   4  21        4.57        5.12      0.79 o 
  -3   5  21        3.85        2.60      0.46 o 
  -2   5  21      148.39      144.36      2.32 o 
  -1   5  21        2.98        6.01      0.46 o 
   0   5  21      115.24      115.73      1.87 o 
   1   5  21        0.91        1.34      1.12 o 
   2   5  21        9.13       12.44      0.61 o 
   3   5  21        0.47        0.63      0.44 o 
  -3   6  21        7.71        9.40      0.63 o 
  -2   6  21       85.97       89.04      1.63 o 
  -1   6  21       26.72       23.23      0.89 o 
   0   6  21      108.60      103.42      2.13 o 
   1   6  21      104.89      110.97      2.32 o 
   2   6  21        0.05       -0.11      0.44 o 
   3   6  21        9.52        8.15      1.05 o 
  -3   7  21       43.26       56.77      2.37 o 
  -2   7  21        8.87        8.41      1.05 o 
  -1   7  21      206.43      203.70      5.26 o 
   0   7  21      179.11      181.10      4.99 o 
   1   7  21       73.03       72.02      2.63 o 
   2   7  21        0.33        1.31      0.79 o 
  -2   8  21       69.92       72.28      2.04 o 
  -1   8  21       16.07       18.14      0.93 o 
   0   8  21        3.65        5.52      1.05 o 
   1   8  21        0.54        1.58      0.79 o 
   2   8  21       26.83       28.91      1.84 o 
  -1   9  21        0.29        1.05      1.31 o 
   0   9  21       99.65      107.50      3.68 o 
   1   9  21       24.16       33.12      1.84 o 
  -4   0  22       19.85       20.76      1.58 o 
  -2   0  22      103.46      102.24      3.15 o 
   0   0  22     1253.35     1152.29     22.08 o 
   2   0  22      251.25      248.91      5.78 o 
   4   0  22        0.07       -0.53      0.79 o 
  -4   1  22      128.26      123.78      4.86 o 
  -3   1  22       20.52       19.20      0.93 o 
  -2   1  22      387.11      358.50      9.46 o 
  -1   1  22       53.73       57.17      1.21 o 
   0   1  22      280.30      257.74      3.39 o 
   1   1  22      109.46      101.95      1.67 o 
   2   1  22        3.06        3.24      0.56 o 
   3   1  22        0.91        0.21      0.92 o 
   4   1  22      168.90      178.61      3.43 o 
  -4   2  22        2.63        1.71      0.56 o 
  -3   2  22       13.91       12.23      0.74 o 
  -2   2  22        9.83       11.04      0.74 o 
  -1   2  22        0.45        0.00      0.30 o 
   0   2  22      193.88      197.34      2.78 o 
   1   2  22        0.71        1.34      0.30 o 
   2   2  22       31.11       26.71      1.01 o 
   3   2  22        3.58        5.26      0.79 o 
   4   2  22        9.82        9.61      1.31 o 
  -4   3  22        0.12        0.53      0.56 o 
  -3   3  22       79.69       71.90      1.86 o 
  -2   3  22       27.39       26.56      0.91 o 
  -1   3  22      118.95      122.97      2.02 o 
   0   3  22      111.89      112.39      1.87 o 
   1   3  22        3.57        5.30      0.75 o 
   2   3  22       67.10       75.97      1.86 o 
   3   3  22      115.68      113.61      2.63 o 
   4   3  22        2.46        5.26      0.74 o 
  -3   4  22        0.00        0.45      0.38 o 
  -2   4  22       41.11       37.06      0.95 o 
  -1   4  22       57.17       48.91      1.16 o 
   0   4  22       62.38       61.12      1.26 o 
   1   4  22       15.46       18.58      0.76 o 
   2   4  22        0.60        1.84      0.56 o 
   3   4  22       50.86       56.74      1.57 o 
  -3   5  22        0.05        0.53      0.34 o 
  -2   5  22        2.26        1.46      0.38 o 
  -1   5  22       15.36       15.55      0.65 o 
   0   5  22       28.60       25.45      0.80 o 
   1   5  22       12.47       12.49      0.61 o 
   2   5  22        4.58        6.25      0.46 o 
   3   5  22       93.08      101.09      2.23 o 
  -3   6  22        0.81        2.37      0.79 o 
  -2   6  22       41.21       46.81      1.31 o 
  -1   6  22        1.36        1.70      0.38 o 
   0   6  22      162.29      160.87      3.71 o 
   1   6  22       83.42       91.50      2.04 o 
   2   6  22       33.57       40.63      1.30 o 
   3   6  22      144.57      140.09      3.94 o 
  -2   7  22       21.25       27.60      1.58 o 
  -1   7  22      237.11      233.93      6.05 o 
   0   7  22        0.13       -0.26      0.79 o 
   1   7  22       31.03       31.54      1.84 o 
   2   7  22       49.04       56.25      2.37 o 
  -2   8  22        0.30        0.66      0.56 o 
  -1   8  22        7.92       11.59      0.93 o 
   0   8  22        4.75        3.94      0.79 o 
   1   8  22       99.90      109.87      3.68 o 
   2   8  22       63.24       74.12      2.89 o 
  -1   9  22        4.75        3.15      1.05 o 
   0   9  22       70.02       66.50      2.63 o 
   1   9  22        0.50        1.84      1.05 o 
  -3   0  23       67.53       74.12      2.63 o 
  -1   0  23      157.14      167.43      4.47 o 
   1   0  23       78.48       77.54      2.63 o 
   3   0  23       17.56       18.14      1.31 o 
  -3   1  23        1.14        1.58      0.56 o 
  -2   1  23       16.81       17.41      1.05 o 
  -1   1  23       80.75       78.85      2.63 o 
   0   1  23        0.44        0.92      0.37 o 
   1   1  23      143.10      123.36      2.25 o 
   2   1  23      128.97      118.83      2.42 o 
   3   1  23        0.96        0.79      0.56 o 
  -3   2  23       17.78       21.70      1.01 o 
  -2   2  23       49.18       47.60      1.49 o 
  -1   2  23       73.46       71.44      1.37 o 
   0   2  23       18.30       15.69      0.76 o 
   1   2  23        6.39        9.20      0.61 o 
   2   2  23       38.31       36.42      1.12 o 
   3   2  23        3.21        4.78      0.63 o 
  -3   3  23        2.39        2.77      0.79 o 
  -2   3  23       19.30       16.43      0.76 o 
  -1   3  23      102.16       96.28      2.31 o 
   0   3  23       87.02       90.03      1.56 o 
   1   3  23        2.07        2.80      0.46 o 
   2   3  23       33.96       33.00      1.12 o 
   3   3  23       10.24       12.04      0.82 o 
  -3   4  23       20.68       20.87      1.01 o 
  -2   4  23       91.13       98.23      1.82 o 
  -1   4  23        0.85        0.59      0.39 o 
   0   4  23       69.02       71.02      1.41 o 
   1   4  23        0.10        0.18      0.30 o 
   2   4  23        0.37        0.92      0.56 o 
   3   4  23        1.19        0.92      0.56 o 
  -3   5  23      109.61      113.58      2.36 o 
  -2   5  23      239.60      242.97      3.63 o 
  -1   5  23       36.63       31.49      0.91 o 
   0   5  23        2.05        2.00      0.38 o 
   1   5  23        1.00        1.22      0.34 o 
   2   5  23       38.11       40.12      1.30 o 
   3   5  23        5.94        7.03      0.74 o 
  -3   6  23       17.32       18.66      1.58 o 
  -2   6  23       17.24       16.83      0.76 o 
  -1   6  23       11.91       13.99      0.65 o 
   0   6  23       70.74       72.45      1.76 o 
   1   6  23       70.14       64.28      1.67 o 
   2   6  23        1.69        2.66      0.92 o 
   3   6  23       97.28      103.56      3.15 o 
  -2   7  23        0.01        0.26      0.79 o 
  -1   7  23       11.08       14.46      1.31 o 
   0   7  23        2.91        2.63      0.79 o 
   1   7  23       30.83       34.17      1.84 o 
   2   7  23        1.00        0.79      0.79 o 
  -1   8  23       67.00       72.82      2.04 o 
   0   8  23        2.31        2.63      0.79 o 
   1   8  23       31.12       37.32      1.84 o 
  -2   0  24      164.72      177.94      4.73 o 
   0   0  24      244.30      226.57      5.26 o 
   2   0  24       10.27        9.20      1.05 o 
  -3   1  24       18.45       18.14      0.93 o 
  -2   1  24      339.91      332.70     10.65 o 
  -1   1  24      118.64      119.43      4.73 o 
   0   1  24        7.88        9.55      0.61 o 
   1   1  24       21.96       25.36      0.80 o 
   2   1  24       91.54       97.59      3.68 o 
   3   1  24        8.73        8.33      0.74 o 
  -3   2  24       20.26       19.19      0.93 o 
  -2   2  24       25.00       24.21      1.12 o 
  -1   2  24       34.56       35.17      1.06 o 
   0   2  24       47.93       51.62      1.21 o 
   1   2  24      339.71      348.21      5.96 o 
   2   2  24      349.25      352.86      5.58 o 
   3   2  24        9.44       11.97      0.82 o 
  -3   3  24       10.98        9.38      0.74 o 
  -2   3  24       67.69       63.83      1.37 o 
  -1   3  24       10.85       14.41      0.70 o 
   0   3  24      147.30      142.46      2.22 o 
   1   3  24       57.67       53.97      1.21 o 
   2   3  24       81.62       86.35      2.04 o 
   3   3  24       51.67       51.40      1.49 o 
  -3   4  24      109.21      114.70      2.50 o 
  -2   4  24       14.92       16.39      0.76 o 
  -1   4  24       93.69       92.53      1.98 o 
   0   4  24        5.80        7.46      0.61 o 
   1   4  24       68.75       70.65      1.37 o 
   2   4  24       17.54       19.00      1.97 o 
   3   4  24       18.04       20.04      1.01 o 
  -3   5  24       71.80       77.09      1.61 o 
  -2   5  24      137.63      134.81      2.32 o 
  -1   5  24      192.94      206.49      3.08 o 
   0   5  24      200.09      199.79      3.62 o 
   1   5  24        0.55        1.84      0.46 o 
   2   5  24        2.44        2.10      0.56 o 
   3   5  24        0.34       -0.39      0.66 o 
  -2   6  24        2.33        4.11      0.63 o 
  -1   6  24        0.31        0.32      0.44 o 
   0   6  24       15.94       18.12      1.71 o 
   1   6  24        0.42        1.18      0.66 o 
   2   6  24       10.36       15.77      1.31 o 
  -1   7  24        3.90        6.05      1.05 o 
   0   7  24       45.90       42.05      2.10 o 
   1   7  24       34.77       37.85      2.10 o 
   2   7  24        7.68        9.20      1.05 o 
  -1   8  24        2.70        2.89      0.79 o 
   0   8  24        0.02        0.00      0.79 o 
   1   8  24       67.87       71.23      2.89 o 
  -3   0  25       68.98       70.44      2.63 o 
  -1   0  25       79.72       93.83      3.15 o 
   1   0  25        3.34        4.73      0.79 o 
   3   0  25        0.39        2.37      0.79 o 
  -3   1  25      123.91      125.23      4.21 o 
  -2   1  25       39.84       42.99      1.49 o 
  -1   1  25      282.89      281.51      4.65 o 
   0   1  25       22.24       23.52      1.02 o 
   1   1  25       13.46       21.16      0.93 o 
   2   1  25       23.88       25.83      1.31 o 
   3   1  25       41.85       53.48      1.58 o 
  -3   2  25        1.35        2.30      0.66 o 
  -2   2  25      121.27      122.68      2.76 o 
  -1   2  25       25.65       30.45      0.91 o 
   0   2  25       10.14       10.73      0.61 o 
   1   2  25        3.46        4.87      0.71 o 
   2   2  25        1.09        1.58      0.56 o 
   3   2  25       33.44       32.35      1.30 o 
  -3   3  25       91.93       89.78      3.68 o 
  -2   3  25        7.88        5.48      0.61 o 
  -1   3  25        1.70        4.17      0.46 o 
   0   3  25       38.41       39.17      1.06 o 
   1   3  25      221.98      198.60      2.93 o 
   2   3  25        9.53       11.71      0.74 o 
   3   3  25        0.95        1.05      0.56 o 
  -3   4  25       54.04       51.26      1.57 o 
  -2   4  25       28.02       25.79      0.91 o 
  -1   4  25       27.67       29.10      0.91 o 
   0   4  25      274.96      271.94      3.69 o 
   1   4  25       10.07       12.21      0.77 o 
   2   4  25        5.07        4.89      0.74 o 
   3   4  25      125.57      144.75      2.97 o 
  -2   5  25        9.09       11.20      0.65 o 
  -1   5  25       23.38       22.62      0.91 o 
   0   5  25      113.03      122.09      2.60 o 
   1   5  25        2.04        3.61      0.46 o 
   2   5  25      118.24      145.12      2.97 o 
  -2   6  25        1.39        2.37      0.79 o 
  -1   6  25       19.10       19.20      1.01 o 
   0   6  25       74.52       85.83      4.86 o 
   1   6  25       68.01       75.15      2.50 o 
   2   6  25       53.89       58.09      2.37 o 
   0   7  25       70.60       82.53      3.15 o 
   1   7  25       56.28       60.98      2.63 o 
  -2   0  26        8.90       13.93      1.31 o 
   0   0  26      565.03      539.87     11.30 o 
   2   0  26        0.76        0.26      0.53 o 
  -2   1  26      134.51      134.72      2.79 o 
  -1   1  26       57.43       65.29      2.10 o 
   0   1  26        0.02        0.79      0.37 o 
   1   1  26       25.14       27.36      1.12 o 
   2   1  26        4.95        5.68      0.74 o 
   3   1  26        0.81        0.53      0.56 o 
  -2   2  26       10.17        9.33      0.74 o 
  -1   2  26       14.40       14.48      0.76 o 
   0   2  26        0.18        0.43      0.34 o 
   1   2  26        1.27        1.31      0.56 o 
   2   2  26        9.63       11.71      0.93 o 
   3   2  26        3.23        3.68      1.05 o 
  -2   3  26       85.31       86.22      2.04 o 
  -1   3  26      243.94      249.95      6.69 o 
   0   3  26       10.30       13.11      0.65 o 
   1   3  26       33.64       36.58      1.06 o 
   2   3  26       11.84        9.73      1.05 o 
  -2   4  26        1.19        1.93      0.46 o 
  -1   4  26      133.79      139.31      2.32 o 
   0   4  26       81.79       88.29      2.13 o 
   1   4  26       38.24       43.08      1.11 o 
   2   4  26        4.10        5.57      0.74 o 
  -2   5  26       12.45       14.33      0.93 o 
  -1   5  26       45.26       51.93      1.83 o 
   0   5  26       20.34       21.20      1.12 o 
   1   5  26       21.88       23.14      0.91 o 
   2   5  26        2.65        2.50      0.56 o 
  -1   6  26        1.82        2.01      0.66 o 
   0   6  26      259.54      291.30      8.41 o 
   1   6  26        2.92        3.33      0.63 o 
  -1   0  27        3.13        4.47      0.79 o 
   1   0  27       22.95       25.50      1.58 o 
  -2   1  27       19.77       20.77      1.12 o 
  -1   1  27       35.56       37.72      1.30 o 
   0   1  27        3.43        2.42      0.56 o 
   1   1  27      115.09      136.50      3.42 o 
   2   1  27       51.37       51.54      1.67 o 
  -2   2  27       12.52       15.90      0.93 o 
  -1   2  27       26.29       29.08      1.20 o 
   0   2  27        0.15        0.46      0.34 o 
   1   2  27        2.76        2.25      0.56 o 
   2   2  27       49.91       61.03      1.84 o 
  -2   3  27      145.32      138.83      2.97 o 
  -1   3  27       53.92       62.90      1.41 o 
   0   3  27        0.15        0.45      0.38 o 
   1   3  27      101.31      110.77      1.97 o 
   2   3  27       25.84       32.21      1.30 o 
  -2   4  27       16.48       18.53      0.93 o 
  -1   4  27        6.29        6.22      0.61 o 
   0   4  27        0.01       -0.44      0.44 o 
   1   4  27        0.58        1.84      0.46 o 
   2   4  27      270.98      294.26      5.02 o 
  -1   5  27       10.20        8.27      0.61 o 
   0   5  27        0.06        1.23      0.46 o 
   1   5  27        1.61        2.35      0.49 o 
   0   6  27        5.64        5.01      0.74 o 
  -2   0  28       12.03       13.93      1.31 o 
   0   0  28        2.07        3.15      0.79 o 
   2   0  28        2.46        3.15      0.79 o 
  -2   1  28      168.09      174.34      3.43 o 
  -1   1  28       11.08       11.70      0.93 o 
   0   1  28        6.20        5.52      0.74 o 
   1   1  28       40.35       36.43      1.30 o 
   2   1  28        0.02        1.97      0.56 o 
  -1   2  28       54.95       55.23      1.67 o 
   0   2  28       37.67       38.41      1.11 o 
   1   2  28        4.51        6.06      0.74 o 
   2   2  28       34.05       35.75      1.84 o 
  -1   3  28        0.08        0.18      0.46 o 
   0   3  28        0.80        0.00      0.79 o 
   1   3  28       20.10       22.08      1.12 o 
  -1   4  28      136.77      161.32      2.63 o 
   0   4  28        0.67        0.35      0.46 o 
   1   4  28      162.38      172.94      2.78 o 
   0   5  28        0.18       -0.18      0.46 o 
  -1   0  29       54.87       67.29      2.63 o 
   1   0  29       79.80       86.74      3.15 o 
  -1   1  29       10.81       11.04      1.18 o 
   0   1  29       17.25       17.61      1.31 o 
   1   1  29       80.16       79.51      2.04 o 
  -1   2  29       27.51       29.86      1.30 o 
   1   2  29       20.00       24.86      1.12 o 
  -1   3  29       28.80       37.85      2.10 o 
   0   3  29        1.07        1.45      0.92 o 
   1   3  29        9.00        8.15      1.05 o 
                                                 
